# Supplementary material for: Bis(benzo-15-crown-5-κ5 O)barium tetrakis­(isothio­cyanato-κN)cobaltate(II)
Source: Acta Crystallogr Sect E Struct Rep Online. 2009 Dec 16;66(Pt 1):m68. doi: 10.1107/S1600536809053471 (PMC2980073; doi:10.1107/S1600536809053471)
Supplement: Supplementary file 1 [file e-66-00m68-sup1.cif]

##############################################################################
###                                                                        ###
###        Electronic paper (Acta Crystallographica Section E)             ###
###                                                                        ###
##############################################################################
#                                                                            #
# This CIF contains the data in a paper accepted for publication in Acta     #
# Crystallographica Section E. It conforms to the requirements of Notes      #
# for Authors for Section E, and has been peer reviewed under the auspices   #
# of the IUCr Commission on Journals.                                        #
#                                                                            #
# Full details of the Crystallographic Information File format               #
# are given in the paper "The Crystallographic Information File (CIF):       #
# a New Standard Archive File for Crystallography" by S. R. Hall, F. H.      #
# Allen and I. D. Brown [Acta Cryst. (1991), A47, 655-685].                  #
#                                                                            #
# The current version of the core CIF dictionary is obtainable from          #
# ftp://ftp.iucr.org/pub/cif_core.dic. The current version number is 2.4.    #
#                                                                            #
# Software is freely available for graphical display of the structure(s) in  #
# this CIF.  For information consult the CIF home page http://www.iucr.org/  #
# cif/home.html                                                              #
#                                                                            #
# This file may be used for bona fide research purposes within the           #
# scientific community so long as proper attribution is given to the journal # 
# article from which it was obtained.                                        #
#                                                                            #
##############################################################################
                                             
data_I
_audit_creation_method     SHELXL-97
_chemical_name_systematic
;
Bis(benzo-15-crown-5-\k^5^<i>O</i>)barium
tetrakis(isothiocyanato-\k<i>N</i>)cobaltate(II)
;
_chemical_name_common     ?
_chemical_formula_moiety     'C28 H40 Ba O10 2+, C4 Co N4 S4 2-'
_chemical_formula_sum     'C32 H40 Ba Co N4 O10 S4'
_chemical_formula_iupac     '[Ba (C14 H20 O5)2] [Co (N C S)4]'
_chemical_formula_weight     965.19
_chemical_melting_point     ?
_symmetry_cell_setting     'Trigonal'
_symmetry_space_group_name_H-M     'P 31 2 1'
loop_
    _symmetry_equiv_pos_as_xyz
    'x, y, z'
    '-y, x-y, z+1/3'
    '-x+y, -x, z+2/3'
    'y, x, -z'
    'x-y, -y, -z+2/3'
    '-x, -x+y, -z+1/3'
_cell_length_a     12.5772(13)
_cell_length_b     12.5772(13)
_cell_length_c     23.758(3)
_cell_angle_alpha     90.00
_cell_angle_beta     90.00
_cell_angle_gamma     120.00
_cell_volume     3254.7(6)
_cell_formula_units_Z     3
_cell_measurement_reflns_used     2944
_cell_measurement_theta_min     2.537
_cell_measurement_theta_max     18.6525
_cell_measurement_temperature     298(2)
_exptl_crystal_description     block
_exptl_crystal_colour     blue
_exptl_crystal_size_max     0.43
_exptl_crystal_size_mid     0.40
_exptl_crystal_size_min     0.28
_exptl_crystal_density_diffrn     1.477
_exptl_crystal_density_meas     ?
_exptl_crystal_density_method     'not measured'
_exptl_crystal_F_000     1461
_exptl_absorpt_coefficient_mu     1.529
_exptl_absorpt_correction_type     multi-scan
_exptl_absorpt_process_details     '(SADABS; Sheldrick, 1996)'
_exptl_absorpt_correction_T_min     0.5594
_exptl_absorpt_correction_T_max     0.6742
_exptl_special_details
;
;
_diffrn_ambient_temperature     298(2)
_diffrn_radiation_type     MoK\a
_diffrn_radiation_wavelength     0.71073
_diffrn_radiation_source     'fine-focus sealed tube'
_diffrn_radiation_monochromator     graphite
_diffrn_measurement_device_type     'Bruker SMART CCD area-detector'
_diffrn_measurement_method     'phi and omega scans'
_diffrn_detector_area_resol_mean     ?
_diffrn_reflns_number     14488
_diffrn_reflns_av_R_equivalents     0.0590
_diffrn_reflns_av_sigmaI/netI     0.0630
_diffrn_reflns_theta_min     1.87
_diffrn_reflns_theta_max     25.02
_diffrn_reflns_theta_full     25.02
_diffrn_measured_fraction_theta_max     0.993
_diffrn_measured_fraction_theta_full     0.993
_diffrn_reflns_limit_h_min     -10
_diffrn_reflns_limit_h_max     14
_diffrn_reflns_limit_k_min     -14
_diffrn_reflns_limit_k_max     14
_diffrn_reflns_limit_l_min     -28
_diffrn_reflns_limit_l_max     26
_diffrn_standards_number     ?
_diffrn_standards_interval_count     ?
_diffrn_standards_interval_time     ?
_diffrn_standards_decay_%     ?
_reflns_number_total     3786
_reflns_number_gt     2749
_reflns_threshold_expression     I>2sigma(I)
_refine_ls_structure_factor_coef     Fsqd
_refine_ls_matrix_type     full
_refine_ls_R_factor_all     0.0946
_refine_ls_R_factor_gt     0.068
_refine_ls_wR_factor_gt     0.1831
_refine_ls_wR_factor_ref     0.1960
_refine_ls_goodness_of_fit_ref     1.000
_refine_ls_restrained_S_all     2.363
_refine_ls_number_reflns     3786
_refine_ls_number_parameters     236
_refine_ls_number_restraints     1
_refine_ls_hydrogen_treatment     constr
_refine_ls_weighting_scheme     calc
_refine_ls_weighting_details
                 'calc w=1/[\s^2^(Fo^2^)+(0.1148P)^2^] where P=(Fo^2^+2Fc^2^)/3'
_atom_sites_solution_hydrogens     geom
_atom_sites_solution_primary     direct
_atom_sites_solution_secondary     difmap
_refine_ls_shift/su_max     0.001
_refine_ls_shift/su_mean     0.000
_refine_diff_density_max     1.680
_refine_diff_density_min     -1.384
_refine_ls_extinction_method     none
_refine_ls_extinction_coef     ?
_refine_ls_abs_structure_details     'Flack (1983), 1623 Friedel pairs'
_refine_ls_abs_structure_Flack     -0.01(12)
loop_
    _atom_type_symbol
    _atom_type_description
    _atom_type_scat_dispersion_real
    _atom_type_scat_dispersion_imag
    _atom_type_scat_source
    'C' 'C' 0.0033 0.0016
                         'International Tables Vol C Tables 4.2.6.8 and 6.1.1.4'
    'H' 'H' 0.0000 0.0000
                         'International Tables Vol C Tables 4.2.6.8 and 6.1.1.4'
    'O' 'O' 0.0106 0.0060
                         'International Tables Vol C Tables 4.2.6.8 and 6.1.1.4'
    'N' 'N' 0.0061 0.0033
                         'International Tables Vol C Tables 4.2.6.8 and 6.1.1.4'
    'S' 'S' 0.1246 0.1234
                         'International Tables Vol C Tables 4.2.6.8 and 6.1.1.4'
    'Co' 'Co' 0.3494 0.9721
                         'International Tables Vol C Tables 4.2.6.8 and 6.1.1.4'
    'Ba' 'Ba' -0.3244 2.2819
                         'International Tables Vol C Tables 4.2.6.8 and 6.1.1.4'
_computing_data_collection     'SMART (Siemens, 1996)'
_computing_cell_refinement     'SAINT (Siemens, 1996)'
_computing_data_reduction     'SAINT (Siemens, 1996)'
_computing_structure_solution     'SHELXS97 (Sheldrick, 2008)'
_computing_structure_refinement     'SHELXL97 (Sheldrick, 2008)'
_computing_molecular_graphics     'SHELXTL (Sheldrick, 2008)'
_computing_publication_material     'SHELXTL (Sheldrick, 2008)'
loop_
    _atom_site_type_symbol
    _atom_site_label
    _atom_site_fract_x
    _atom_site_fract_y
    _atom_site_fract_z
    _atom_site_U_iso_or_equiv
    _atom_site_adp_type
    _atom_site_calc_flag
    _atom_site_refinement_flags
    _atom_site_occupancy
    _atom_site_disorder_assembly
    _atom_site_disorder_group
    Ba Ba1 0.0000 0.58989(14) 0.6667 0.0538(6) Uani d S 1 . .
    Co Co1 0.5798(5) 1.0000 0.8333 0.1076(17) Uani d S 1 . .
    N N1 0.553(2) 1.113(2) 0.7970(9) 0.069(6) Uani d . 1 . .
    N N2 0.615(3) 0.900(3) 0.7820(13) 0.119(9) Uani d . 1 . .
    O O1 -0.0086(19) 0.409(2) 0.7422(9) 0.087(6) Uani d . 1 . .
    O O2 0.1988(19) 0.561(2) 0.6987(9) 0.097(7) Uani d . 1 . .
    O O3 0.222(2) 0.794(2) 0.6989(9) 0.102(6) Uani d . 1 . .
    O O4 0.002(2) 0.773(2) 0.7356(9) 0.096(6) Uani d . 1 . .
    O O5 -0.130(2) 0.530(2) 0.7666(9) 0.111(7) Uani d . 1 . .
    S S1 0.5021(12) 1.3067(13) 0.7753(4) 0.127(4) Uani d D 1 . .
    S S2 0.6535(14) 0.7424(14) 0.7203(5) 0.147(5) Uani d . 1 . .
    C C1 0.068(3) 0.364(3) 0.7324(14) 0.094(9) Uani d . 1 . .
    C C2 0.028(4) 0.241(4) 0.7438(16) 0.118(13) Uani d . 1 . .
    H H2 -0.0487 0.1890 0.7594 0.141 Uiso calc R 1 . .
    C C3 0.110(5) 0.201(4) 0.7304(16) 0.126(14) Uani d . 1 . .
    H H3 0.0906 0.1213 0.7385 0.151 Uiso calc R 1 . .
    C C4 0.218(4) 0.281(4) 0.7053(15) 0.108(11) Uani d . 1 . .
    H H4 0.2689 0.2499 0.6954 0.129 Uiso calc R 1 . .
    C C5 0.260(4) 0.403(4) 0.6928(14) 0.111(12) Uani d . 1 . .
    H H5 0.3340 0.4523 0.6743 0.133 Uiso calc R 1 . .
    C C6 0.182(3) 0.445(4) 0.7105(13) 0.090(9) Uani d . 1 . .
    C C7 0.300(4) 0.651(4) 0.7258(19) 0.124(13) Uani d . 1 . .
    H H7A 0.3695 0.6377 0.7202 0.149 Uiso calc R 1 . .
    H H7B 0.2846 0.6482 0.7659 0.149 Uiso calc R 1 . .
    C C8 0.329(4) 0.774(4) 0.7017(17) 0.131(13) Uani d . 1 . .
    H H8A 0.3927 0.8380 0.7245 0.157 Uiso calc R 1 . .
    H H8B 0.3617 0.7808 0.6640 0.157 Uiso calc R 1 . .
    C C9 0.228(4) 0.877(4) 0.7402(16) 0.119(13) Uani d . 1 . .
    H H9A 0.3014 0.9570 0.7355 0.143 Uiso calc R 1 . .
    H H9B 0.2281 0.8470 0.7777 0.143 Uiso calc R 1 . .
    C C10 0.113(4) 0.884(4) 0.7295(17) 0.121(13) Uani d . 1 . .
    H H10A 0.1125 0.9438 0.7553 0.145 Uiso calc R 1 . .
    H H10B 0.1171 0.9148 0.6916 0.145 Uiso calc R 1 . .
    C C11 -0.059(4) 0.743(3) 0.7883(14) 0.106(11) Uani d . 1 . .
    H H11A -0.0932 0.7958 0.7956 0.128 Uiso calc R 1 . .
    H H11B -0.0013 0.7552 0.8182 0.128 Uiso calc R 1 . .
    C C12 -0.160(3) 0.610(4) 0.7861(14) 0.101(11) Uani d . 1 . .
    H H12A -0.1920 0.5849 0.8239 0.121 Uiso calc R 1 . .
    H H12B -0.2261 0.6048 0.7631 0.121 Uiso calc R 1 . .
    C C13 -0.126(3) 0.453(4) 0.8075(13) 0.102(10) Uani d . 1 . .
    H H13A -0.2086 0.3862 0.8149 0.122 Uiso calc R 1 . .
    H H13B -0.0935 0.4983 0.8422 0.122 Uiso calc R 1 . .
    C C14 -0.047(5) 0.401(4) 0.7888(16) 0.128(14) Uani d . 1 . .
    H H14A 0.0241 0.4360 0.8134 0.154 Uiso calc R 1 . .
    H H14B -0.0929 0.3136 0.7974 0.154 Uiso calc R 1 . .
    C C15 0.529(3) 1.183(2) 0.7886(11) 0.098(11) Uani d D 1 . .
    C C16 0.639(3) 0.835(3) 0.7554(14) 0.094(9) Uani d . 1 . .
loop_
    _atom_site_aniso_label
    _atom_site_aniso_U_11
    _atom_site_aniso_U_22
    _atom_site_aniso_U_33
    _atom_site_aniso_U_12
    _atom_site_aniso_U_13
    _atom_site_aniso_U_23
    Ba1 0.0643(13) 0.0576(9) 0.0417(9) 0.0321(6) -0.0018(10) -0.0009(5)
    Co1 0.101(3) 0.091(4) 0.128(5) 0.045(2) -0.003(2) -0.007(4)
    N1 0.088(16) 0.076(14) 0.078(14) 0.067(13) -0.009(11) -0.004(11)
    N2 0.13(2) 0.12(2) 0.11(2) 0.06(2) 0.010(17) -0.002(18)
    O1 0.094(14) 0.119(17) 0.072(12) 0.070(14) 0.009(11) 0.025(12)
    O2 0.081(14) 0.130(19) 0.082(14) 0.053(14) -0.005(11) 0.012(13)
    O3 0.104(15) 0.099(16) 0.094(14) 0.044(14) -0.009(12) -0.020(13)
    O4 0.116(18) 0.092(15) 0.087(14) 0.059(15) 0.003(13) -0.021(11)
    O5 0.133(19) 0.126(18) 0.083(13) 0.070(17) 0.038(14) 0.007(14)
    S1 0.159(9) 0.182(11) 0.091(5) 0.123(8) 0.024(6) 0.023(7)
    S2 0.170(11) 0.177(12) 0.150(9) 0.129(10) 0.032(9) 0.023(9)
    C1 0.12(3) 0.11(3) 0.08(2) 0.08(2) -0.021(19) -0.01(2)
    C2 0.14(3) 0.13(4) 0.10(3) 0.08(3) -0.03(2) 0.00(2)
    C3 0.15(4) 0.14(4) 0.10(3) 0.08(4) -0.03(3) -0.01(3)
    C4 0.14(3) 0.14(3) 0.10(2) 0.11(3) -0.02(2) -0.02(2)
    C5 0.13(3) 0.14(3) 0.10(2) 0.09(3) -0.03(2) -0.01(2)
    C6 0.11(3) 0.13(3) 0.081(18) 0.09(3) -0.009(18) -0.004(19)
    C7 0.12(3) 0.13(3) 0.12(3) 0.06(3) -0.01(3) 0.00(3)
    C8 0.11(3) 0.13(3) 0.11(3) 0.03(3) -0.01(2) -0.01(3)
    C9 0.12(3) 0.11(3) 0.11(3) 0.04(2) 0.00(2) -0.01(2)
    C10 0.14(4) 0.10(3) 0.12(3) 0.05(2) -0.01(2) -0.03(2)
    C11 0.13(3) 0.13(3) 0.09(2) 0.09(3) 0.01(2) -0.010(19)
    C12 0.12(3) 0.13(3) 0.09(2) 0.09(3) 0.035(19) 0.01(2)
    C13 0.11(2) 0.14(3) 0.061(17) 0.06(2) 0.019(17) 0.02(2)
    C14 0.16(4) 0.13(3) 0.09(3) 0.07(3) 0.00(3) 0.01(3)
    C15 0.062(17) 0.15(3) 0.056(16) 0.031(19) 0.008(14) -0.024(19)
    C16 0.10(2) 0.11(2) 0.10(2) 0.063(19) 0.011(18) 0.018(18)
loop_
    _geom_bond_atom_site_label_1
    _geom_bond_atom_site_label_2
    _geom_bond_site_symmetry_2
    _geom_bond_distance
    _geom_bond_publ_flag
    Ba1 O5 . 2.766(19) ?
    Ba1 O5 6_556 2.766(19) ?
    Ba1 O3 . 2.79(2) ?
    Ba1 O3 6_556 2.79(2) ?
    Ba1 O2 . 2.81(2) ?
    Ba1 O2 6_556 2.81(2) ?
    Ba1 O4 . 2.816(18) ?
    Ba1 O4 6_556 2.816(18) ?
    Ba1 O1 . 2.859(19) ?
    Ba1 O1 6_556 2.859(19) ?
    Co1 N1 . 1.834(19) ?
    Co1 N1 5_676 1.83(2) ?
    Co1 N2 . 1.95(3) ?
    Co1 N2 5_676 1.95(3) ?
    N1 C15 . 1.07(3) ?
    N2 C16 . 1.19(4) ?
    O1 C14 . 1.19(4) ?
    O1 C1 . 1.36(4) ?
    O2 C7 . 1.37(4) ?
    O2 C6 . 1.39(4) ?
    O3 C9 . 1.41(4) ?
    O3 C8 . 1.49(5) ?
    O4 C10 . 1.40(5) ?
    O4 C11 . 1.42(4) ?
    O5 C12 . 1.32(4) ?
    O5 C13 . 1.40(4) ?
    S1 C15 . 1.79(2) ?
    S2 C16 . 1.51(4) ?
    C1 C6 . 1.38(5) ?
    C1 C2 . 1.39(5) ?
    C2 C3 . 1.39(6) ?
    C2 H2 . 0.9300 ?
    C3 C4 . 1.36(5) ?
    C3 H3 . 0.9300 ?
    C4 C5 . 1.38(5) ?
    C4 H4 . 0.9300 ?
    C5 C6 . 1.40(4) ?
    C5 H5 . 0.9300 ?
    C7 C8 . 1.51(6) ?
    C7 H7A . 0.9700 ?
    C7 H7B . 0.9700 ?
    C8 H8A . 0.9700 ?
    C8 H8B . 0.9700 ?
    C9 C10 . 1.52(5) ?
    C9 H9A . 0.9700 ?
    C9 H9B . 0.9700 ?
    C10 H10A . 0.9700 ?
    C10 H10B . 0.9700 ?
    C11 C12 . 1.52(5) ?
    C11 H11A . 0.9700 ?
    C11 H11B . 0.9700 ?
    C12 H12A . 0.9700 ?
    C12 H12B . 0.9700 ?
    C13 C14 . 1.51(5) ?
    C13 H13A . 0.9700 ?
    C13 H13B . 0.9700 ?
    C14 H14A . 0.9700 ?
    C14 H14B . 0.9700 ?
loop_
    _geom_angle_atom_site_label_1
    _geom_angle_atom_site_label_2
    _geom_angle_atom_site_label_3
    _geom_angle_site_symmetry_1
    _geom_angle_site_symmetry_3
    _geom_angle
    _geom_angle_publ_flag
    O5 Ba1 O5 . 6_556 177.1(11) ?
    O5 Ba1 O3 . . 101.4(7) ?
    O5 Ba1 O3 6_556 . 77.3(7) ?
    O5 Ba1 O3 . 6_556 77.3(7) ?
    O5 Ba1 O3 6_556 6_556 101.4(7) ?
    O3 Ba1 O3 . 6_556 130.4(10) ?
    O5 Ba1 O2 . . 100.2(7) ?
    O5 Ba1 O2 6_556 . 81.5(7) ?
    O3 Ba1 O2 . . 59.9(8) ?
    O3 Ba1 O2 6_556 . 169.6(7) ?
    O5 Ba1 O2 . 6_556 81.5(7) ?
    O5 Ba1 O2 6_556 6_556 100.2(7) ?
    O3 Ba1 O2 . 6_556 169.6(7) ?
    O3 Ba1 O2 6_556 6_556 59.9(8) ?
    O2 Ba1 O2 . 6_556 109.9(11) ?
    O5 Ba1 O4 . . 59.0(7) ?
    O5 Ba1 O4 6_556 . 118.2(8) ?
    O3 Ba1 O4 . . 59.4(7) ?
    O3 Ba1 O4 6_556 . 80.0(7) ?
    O2 Ba1 O4 . . 107.6(7) ?
    O2 Ba1 O4 6_556 . 129.2(7) ?
    O5 Ba1 O4 . 6_556 118.2(8) ?
    O5 Ba1 O4 6_556 6_556 59.0(7) ?
    O3 Ba1 O4 . 6_556 80.0(7) ?
    O3 Ba1 O4 6_556 6_556 59.4(7) ?
    O2 Ba1 O4 . 6_556 129.2(7) ?
    O2 Ba1 O4 6_556 6_556 107.6(7) ?
    O4 Ba1 O4 . 6_556 71.1(9) ?
    O5 Ba1 O1 . . 57.6(7) ?
    O5 Ba1 O1 6_556 . 125.1(7) ?
    O3 Ba1 O1 . . 100.5(6) ?
    O3 Ba1 O1 6_556 . 118.0(6) ?
    O2 Ba1 O1 . . 53.7(6) ?
    O2 Ba1 O1 6_556 . 72.4(7) ?
    O4 Ba1 O1 . . 105.6(6) ?
    O4 Ba1 O1 6_556 . 175.9(7) ?
    O5 Ba1 O1 . 6_556 125.1(7) ?
    O5 Ba1 O1 6_556 6_556 57.6(7) ?
    O3 Ba1 O1 . 6_556 118.0(6) ?
    O3 Ba1 O1 6_556 6_556 100.5(6) ?
    O2 Ba1 O1 . 6_556 72.4(7) ?
    O2 Ba1 O1 6_556 6_556 53.7(6) ?
    O4 Ba1 O1 . 6_556 175.9(7) ?
    O4 Ba1 O1 6_556 6_556 105.6(6) ?
    O1 Ba1 O1 . 6_556 77.9(9) ?
    N1 Co1 N1 . 5_676 110.4(15) ?
    N1 Co1 N2 . . 113.2(12) ?
    N1 Co1 N2 5_676 . 103.5(11) ?
    N1 Co1 N2 . 5_676 103.5(11) ?
    N1 Co1 N2 5_676 5_676 113.2(12) ?
    N2 Co1 N2 . 5_676 113.2(19) ?
    C15 N1 Co1 . . 162(3) ?
    C16 N2 Co1 . . 173(3) ?
    C14 O1 C1 . . 118(3) ?
    C14 O1 Ba1 . . 120(3) ?
    C1 O1 Ba1 . . 118.2(19) ?
    C7 O2 C6 . . 111(3) ?
    C7 O2 Ba1 . . 123(2) ?
    C6 O2 Ba1 . . 120.6(19) ?
    C9 O3 C8 . . 112(3) ?
    C9 O3 Ba1 . . 122(2) ?
    C8 O3 Ba1 . . 115(2) ?
    C10 O4 C11 . . 119(3) ?
    C10 O4 Ba1 . . 110.8(19) ?
    C11 O4 Ba1 . . 120.9(19) ?
    C12 O5 C13 . . 114(2) ?
    C12 O5 Ba1 . . 117(2) ?
    C13 O5 Ba1 . . 124(2) ?
    O1 C1 C6 . . 117(3) ?
    O1 C1 C2 . . 120(4) ?
    C6 C1 C2 . . 124(3) ?
    C3 C2 C1 . . 116(4) ?
    C3 C2 H2 . . 122.0 ?
    C1 C2 H2 . . 122.0 ?
    C4 C3 C2 . . 119(4) ?
    C4 C3 H3 . . 120.5 ?
    C2 C3 H3 . . 120.5 ?
    C3 C4 C5 . . 127(4) ?
    C3 C4 H4 . . 116.7 ?
    C5 C4 H4 . . 116.7 ?
    C4 C5 C6 . . 114(4) ?
    C4 C5 H5 . . 123.0 ?
    C6 C5 H5 . . 123.0 ?
    C1 C6 O2 . . 114(3) ?
    C1 C6 C5 . . 120(3) ?
    O2 C6 C5 . . 125(4) ?
    O2 C7 C8 . . 108(3) ?
    O2 C7 H7A . . 110.1 ?
    C8 C7 H7A . . 110.1 ?
    O2 C7 H7B . . 110.1 ?
    C8 C7 H7B . . 110.1 ?
    H7A C7 H7B . . 108.4 ?
    O3 C8 C7 . . 115(3) ?
    O3 C8 H8A . . 108.6 ?
    C7 C8 H8A . . 108.6 ?
    O3 C8 H8B . . 108.6 ?
    C7 C8 H8B . . 108.6 ?
    H8A C8 H8B . . 107.6 ?
    O3 C9 C10 . . 103(3) ?
    O3 C9 H9A . . 111.1 ?
    C10 C9 H9A . . 111.1 ?
    O3 C9 H9B . . 111.1 ?
    C10 C9 H9B . . 111.1 ?
    H9A C9 H9B . . 109.1 ?
    O4 C10 C9 . . 115(3) ?
    O4 C10 H10A . . 108.4 ?
    C9 C10 H10A . . 108.4 ?
    O4 C10 H10B . . 108.4 ?
    C9 C10 H10B . . 108.4 ?
    H10A C10 H10B . . 107.5 ?
    O4 C11 C12 . . 108(3) ?
    O4 C11 H11A . . 110.1 ?
    C12 C11 H11A . . 110.1 ?
    O4 C11 H11B . . 110.1 ?
    C12 C11 H11B . . 110.1 ?
    H11A C11 H11B . . 108.4 ?
    O5 C12 C11 . . 117(3) ?
    O5 C12 H12A . . 108.1 ?
    C11 C12 H12A . . 108.1 ?
    O5 C12 H12B . . 108.1 ?
    C11 C12 H12B . . 108.1 ?
    H12A C12 H12B . . 107.3 ?
    O5 C13 C14 . . 111(3) ?
    O5 C13 H13A . . 109.4 ?
    C14 C13 H13A . . 109.4 ?
    O5 C13 H13B . . 109.4 ?
    C14 C13 H13B . . 109.4 ?
    H13A C13 H13B . . 108.0 ?
    O1 C14 C13 . . 124(4) ?
    O1 C14 H14A . . 106.2 ?
    C13 C14 H14A . . 106.2 ?
    O1 C14 H14B . . 106.2 ?
    C13 C14 H14B . . 106.2 ?
    H14A C14 H14B . . 106.4 ?
    N1 C15 S1 . . 176(3) ?
    N2 C16 S2 . . 173(3) ?
loop_
    _geom_torsion_atom_site_label_1
    _geom_torsion_atom_site_label_2
    _geom_torsion_atom_site_label_3
    _geom_torsion_atom_site_label_4
    _geom_torsion_site_symmetry_1
    _geom_torsion_site_symmetry_2
    _geom_torsion_site_symmetry_3
    _geom_torsion_site_symmetry_4
    _geom_torsion
    _geom_torsion_publ_flag
    N1 Co1 N1 C15 5_676 . . . 55(8) ?
    N2 Co1 N1 C15 . . . . 171(8) ?
    N2 Co1 N1 C15 5_676 . . . -66(9) ?
    N1 Co1 N2 C16 . . . .  17E1(3)
                                  ?
    N1 Co1 N2 C16 5_676 . . .  -7E1(3)
                                      ?
    N2 Co1 N2 C16 5_676 . . .  6E1(3)
                                     ?
    O5 Ba1 O1 C14 . . . . -13(3) ?
    O5 Ba1 O1 C14 6_556 . . . 166(3) ?
    O3 Ba1 O1 C14 . . . . 84(3) ?
    O3 Ba1 O1 C14 6_556 . . . -64(3) ?
    O2 Ba1 O1 C14 . . . . 123(3) ?
    O2 Ba1 O1 C14 6_556 . . . -104(3) ?
    O4 Ba1 O1 C14 . . . . 23(3) ?
    O4 Ba1 O1 C14 6_556 . . . -13(12) ?
    O1 Ba1 O1 C14 6_556 . . . -160(4) ?
    O5 Ba1 O1 C1 . . . . -170(2) ?
    O5 Ba1 O1 C1 6_556 . . . 8(3) ?
    O3 Ba1 O1 C1 . . . . -74(2) ?
    O3 Ba1 O1 C1 6_556 . . . 139(2) ?
    O2 Ba1 O1 C1 . . . . -34(2) ?
    O2 Ba1 O1 C1 6_556 . . . 99(2) ?
    O4 Ba1 O1 C1 . . . . -134(2) ?
    O4 Ba1 O1 C1 6_556 . . . -170(9) ?
    O1 Ba1 O1 C1 6_556 . . . 43(2) ?
    O5 Ba1 O2 C7 . . . . -83(3) ?
    O5 Ba1 O2 C7 6_556 . . . 94(3) ?
    O3 Ba1 O2 C7 . . . . 14(3) ?
    O3 Ba1 O2 C7 6_556 . . . -159(4) ?
    O2 Ba1 O2 C7 6_556 . . . -168(3) ?
    O4 Ba1 O2 C7 . . . . -23(3) ?
    O4 Ba1 O2 C7 6_556 . . . 57(3) ?
    O1 Ba1 O2 C7 . . . . -119(3) ?
    O1 Ba1 O2 C7 6_556 . . . 153(3) ?
    O5 Ba1 O2 C6 . . . . 69(2) ?
    O5 Ba1 O2 C6 6_556 . . . -114(2) ?
    O3 Ba1 O2 C6 . . . . 166(2) ?
    O3 Ba1 O2 C6 6_556 . . . -7(5) ?
    O2 Ba1 O2 C6 6_556 . . . -15.7(18) ?
    O4 Ba1 O2 C6 . . . . 129(2) ?
    O4 Ba1 O2 C6 6_556 . . . -151.0(19) ?
    O1 Ba1 O2 C6 . . . . 32.7(19) ?
    O1 Ba1 O2 C6 6_556 . . . -55(2) ?
    O5 Ba1 O3 C9 . . . . -33(3) ?
    O5 Ba1 O3 C9 6_556 . . . 144(3) ?
    O3 Ba1 O3 C9 6_556 . . . 50(2) ?
    O2 Ba1 O3 C9 . . . . -128(3) ?
    O2 Ba1 O3 C9 6_556 . . . -138(4) ?
    O4 Ba1 O3 C9 . . . . 10(2) ?
    O4 Ba1 O3 C9 6_556 . . . 84(3) ?
    O1 Ba1 O3 C9 . . . . -92(2) ?
    O1 Ba1 O3 C9 6_556 . . . -173(2) ?
    O5 Ba1 O3 C8 . . . . 109(2) ?
    O5 Ba1 O3 C8 6_556 . . . -73(2) ?
    O3 Ba1 O3 C8 6_556 . . . -168(2) ?
    O2 Ba1 O3 C8 . . . . 14(2) ?
    O2 Ba1 O3 C8 6_556 . . . 4(5) ?
    O4 Ba1 O3 C8 . . . . 153(2) ?
    O4 Ba1 O3 C8 6_556 . . . -134(2) ?
    O1 Ba1 O3 C8 . . . . 51(2) ?
    O1 Ba1 O3 C8 6_556 . . . -31(2) ?
    O5 Ba1 O4 C10 . . . . 151(2) ?
    O5 Ba1 O4 C10 6_556 . . . -31(2) ?
    O3 Ba1 O4 C10 . . . . 22(2) ?
    O3 Ba1 O4 C10 6_556 . . . -128(2) ?
    O2 Ba1 O4 C10 . . . . 59(2) ?
    O2 Ba1 O4 C10 6_556 . . . -165(2) ?
    O4 Ba1 O4 C10 6_556 . . . -67(2) ?
    O1 Ba1 O4 C10 . . . . 115(2) ?
    O1 Ba1 O4 C10 6_556 . . . -31(11) ?
    O5 Ba1 O4 C11 . . . . 4(2) ?
    O5 Ba1 O4 C11 6_556 . . . -178(2) ?
    O3 Ba1 O4 C11 . . . . -125(3) ?
    O3 Ba1 O4 C11 6_556 . . . 85(2) ?
    O2 Ba1 O4 C11 . . . . -88(2) ?
    O2 Ba1 O4 C11 6_556 . . . 48(3) ?
    O4 Ba1 O4 C11 6_556 . . . 146(3) ?
    O1 Ba1 O4 C11 . . . . -32(2) ?
    O1 Ba1 O4 C11 6_556 . . . -178(9) ?
    O5 Ba1 O5 C12 6_556 . . . 2(2) ?
    O3 Ba1 O5 C12 . . . . 66(2) ?
    O3 Ba1 O5 C12 6_556 . . . -63(2) ?
    O2 Ba1 O5 C12 . . . . 127(2) ?
    O2 Ba1 O5 C12 6_556 . . . -124(3) ?
    O4 Ba1 O5 C12 . . . . 23(2) ?
    O4 Ba1 O5 C12 6_556 . . . -18(3) ?
    O1 Ba1 O5 C12 . . . . 162(3) ?
    O1 Ba1 O5 C12 6_556 . . . -157(2) ?
    O5 Ba1 O5 C13 6_556 . . . -152(3) ?
    O3 Ba1 O5 C13 . . . . -88(3) ?
    O3 Ba1 O5 C13 6_556 . . . 143(3) ?
    O2 Ba1 O5 C13 . . . . -27(3) ?
    O2 Ba1 O5 C13 6_556 . . . 82(3) ?
    O4 Ba1 O5 C13 . . . . -131(3) ?
    O4 Ba1 O5 C13 6_556 . . . -173(2) ?
    O1 Ba1 O5 C13 . . . . 7(2) ?
    O1 Ba1 O5 C13 6_556 . . . 49(3) ?
    C14 O1 C1 C6 . . . . -123(4) ?
    Ba1 O1 C1 C6 . . . . 35(4) ?
    C14 O1 C1 C2 . . . . 58(5) ?
    Ba1 O1 C1 C2 . . . . -144(3) ?
    O1 C1 C2 C3 . . . . 177(3) ?
    C6 C1 C2 C3 . . . . -2(5) ?
    C1 C2 C3 C4 . . . . -3(5) ?
    C2 C3 C4 C5 . . . . 3(6) ?
    C3 C4 C5 C6 . . . . 2(5) ?
    O1 C1 C6 O2 . . . . -3(4) ?
    C2 C1 C6 O2 . . . . 176(3) ?
    O1 C1 C6 C5 . . . . -172(3) ?
    C2 C1 C6 C5 . . . . 7(5) ?
    C7 O2 C6 C1 . . . . 124(3) ?
    Ba1 O2 C6 C1 . . . . -31(3) ?
    C7 O2 C6 C5 . . . . -67(4) ?
    Ba1 O2 C6 C5 . . . . 137(3) ?
    C4 C5 C6 C1 . . . . -7(5) ?
    C4 C5 C6 O2 . . . . -174(3) ?
    C6 O2 C7 C8 . . . . 168(3) ?
    Ba1 O2 C7 C8 . . . . -37(4) ?
    C9 O3 C8 C7 . . . . 106(4) ?
    Ba1 O3 C8 C7 . . . . -40(4) ?
    O2 C7 C8 O3 . . . . 50(5) ?
    C8 O3 C9 C10 . . . . 180(3) ?
    Ba1 O3 C9 C10 . . . . -37(4) ?
    C11 O4 C10 C9 . . . . 92(4) ?
    Ba1 O4 C10 C9 . . . . -55(4) ?
    O3 C9 C10 O4 . . . . 61(4) ?
    C10 O4 C11 C12 . . . . -169(3) ?
    Ba1 O4 C11 C12 . . . . -25(4) ?
    C13 O5 C12 C11 . . . . 109(3) ?
    Ba1 O5 C12 C11 . . . . -48(4) ?
    O4 C11 C12 O5 . . . . 48(5) ?
    C12 O5 C13 C14 . . . . -158(3) ?
    Ba1 O5 C13 C14 . . . . -3(4) ?
    C1 O1 C14 C13 . . . . 176(4) ?
    Ba1 O1 C14 C13 . . . . 19(6) ?
    O5 C13 C14 O1 . . . . -11(6) ?
    Co1 N1 C15 S1 . . . . 10E1(4)
                                 ?
    Co1 N2 C16 S2 . . . .  11E1(3)
                                  ?
loop_
    _geom_hbond_atom_site_label_D
    _geom_hbond_atom_site_label_H
    _geom_hbond_atom_site_label_A
    _geom_hbond_site_symmetry_A
    _geom_hbond_distance_DH
    _geom_hbond_distance_HA
    _geom_hbond_distance_DA
    _geom_hbond_angle_DHA
    _geom_hbond_publ_flag
    C12 H12B S2 1_455 0.97 2.99 3.83(4) 144.9 n
    C8 H8B S1 6_656 0.97 2.97 3.93(4) 170.4 n
data_global
_journal_date_recd_electronic     2009-11-26
_journal_date_accepted     2009-12-11
_journal_name_full     'Acta Crystallographica, Section E'
_journal_year     2010
_journal_volume     66
_journal_issue      1
_journal_page_first     m68
_journal_page_last     m68
_journal_paper_category     QM
_journal_coeditor_code     CV2669
_publ_contact_author_name     'Prof. Meiju Niu'
_publ_contact_author_address
;
  College of Chemistry and Chemical Engineering
  Liaocheng University
  Shandong 252059
  People's Republic of China
;
_publ_contact_author_email     niumeiju@163.com
_publ_contact_author_fax     '86 635 8239121'
_publ_contact_author_phone     '86 635 8230665'
_publ_section_title
;
Bis(benzo-15-crown-5-\k^5^<i>O</i>)barium
tetrakis(isothiocyanato-\k<i>N</i>)cobaltate(II)
;
loop_
    _publ_author_name
    _publ_author_address
    'Zhiqiang Cao'
;
  College of Chemistry and Chemical Engineering
  Liaocheng University
  Shandong 252059
  People's Republic of China
;
    'Kai Liu'
;
  College of Chemistry and Chemical Engineering
  Liaocheng University
  Shandong 252059
  People's Republic of China
;
    'Meiju Niu'
;
  College of Chemistry and Chemical Engineering
  Liaocheng University
  Shandong 252059
  People's Republic of China
;
    'Daqi Wang'
;
  College of Chemistry and Chemical Engineering
  Liaocheng University
  Shandong 252059
  People's Republic of China
;
