# Supplementary material for: Bis(benzo-15-crown-5-κ5 O)barium tetrakis­(isothio­cyanato-κN)cobaltate(II)
Source: Acta Crystallogr Sect E Struct Rep Online. 2009 Dec 16;66(Pt 1):m68. doi: 10.1107/S1600536809053471 (PMC2980073; doi:10.1107/S1600536809053471)
Supplement: Supplementary file 2 [file e-66-00m68-Isup2.hkl]

# 
# h,k,l, Fc-squared, Fo-squared, sigma(Fo-squared) and status flag 
# 
data_I
_shelx_title ' 090718a in P3(1)21' 
_shelx_refln_list_code          4 
_shelx_F_calc_maximum      289.57 
_exptl_crystal_F_000      1440.00 
_reflns_d_resolution_high  0.8403 
 
loop_ 
 _symmetry_equiv_pos_as_xyz 
 'x, y, z' 
 '-y, x-y, z+1/3' 
 '-x+y, -x, z+2/3' 
 'y, x, -z' 
 'x-y, -y, -z+2/3' 
 '-x, -x+y, -z+1/3' 
 
_cell_length_a    12.5772 
_cell_length_b    12.5772 
_cell_length_c    23.7583 
_cell_angle_alpha  90.000 
_cell_angle_beta   90.000 
_cell_angle_gamma 120.000 
 
_shelx_F_squared_multiplier     1.000 
 
loop_ 
 _refln_index_h 
 _refln_index_k 
 _refln_index_l 
 _refln_F_squared_calc 
 _refln_F_squared_meas 
 _refln_F_squared_sigma 
 _refln_observed_status 
   0   1   0    12117.81    13828.81    177.35 o 
   1   1   0    32663.48    40893.24    512.54 o 
  -1   2   0    34268.58    41297.14    711.37 o 
  -1   3   0     2569.68     4128.82     72.00 o 
   0   3   0      920.98      543.31     28.72 o 
   1   3   0    17868.54    19743.29    436.89 o 
   2   3   0     3941.54     5322.05    104.79 o 
   3   3   0     1893.42     1631.46     76.70 o 
  -2   4   0      255.65      264.77     43.95 o 
  -1   4   0    17916.86    19204.82    160.58 o 
   1   4   0     1359.73     1362.45     54.11 o 
   2   4   0     7454.81     7425.35    112.18 o 
   3   4   0     2511.31     2260.72     68.94 o 
   4   4   0     7337.22     9099.24    204.33 o 
  -2   5   0     3833.81     5382.98    129.39 o 
  -1   5   0     1531.95     1580.10     54.70 o 
   0   5   0    30278.74    30857.71    392.31 o 
   1   5   0     4491.87     4027.51     96.23 o 
   2   5   0    12350.80    12560.63    161.20 o 
   3   5   0      803.96      561.23     43.59 o 
   4   5   0      588.73      602.34     48.85 o 
   5   5   0     2948.37     2711.96    145.37 o 
  -3   6   0     2590.27     2106.23    121.13 o 
  -2   6   0     7558.41     7339.80    136.36 o 
  -1   6   0     4493.67     3963.67     90.27 o 
   0   6   0     3785.65     2739.82     67.62 o 
   1   6   0     6212.11     6605.72    230.76 o 
   2   6   0     2992.78     2638.58     81.23 o 
   3   6   0     2755.18     2904.57    109.96 o 
   4   6   0      928.95      621.96     51.14 o 
   5   6   0      536.69      538.87     54.13 o 
   6   6   0      341.96      421.04    101.66 o 
  -3   7   0     2528.80     2301.07     98.80 o 
  -2   7   0    12232.69    12516.49    267.16 o 
  -1   7   0     6462.35     7225.99    162.81 o 
   0   7   0     2633.13     2295.31     85.60 o 
   1   7   0      216.43      151.64     35.33 o 
   2   7   0     1403.31     1147.71     63.51 o 
   3   7   0      683.06      779.17     55.88 o 
   4   7   0      630.97      588.45     54.98 o 
   5   7   0     1240.63     1323.75    116.23 o 
   6   7   0      195.54      190.63     80.41 o 
   7   7   0      204.77      187.79    105.83 o 
  -4   8   0     6999.55     8329.98    624.44 o 
  -3   8   0      785.52      573.97     53.06 o 
  -2   8   0     2823.88     2508.60     96.76 o 
  -1   8   0      270.06      221.78     44.91 o 
   0   8   0       36.16       39.77     32.19 o 
   1   8   0     2831.82     2668.47    108.92 o 
   2   8   0      358.13      451.92     49.40 o 
   3   8   0     1451.53     1272.13     72.13 o 
   4   8   0        3.78      -10.42     55.75 o 
   5   8   0       12.58        8.31     55.35 o 
   6   8   0      323.15      326.23     75.10 o 
  -4   9   0      543.56      511.52     57.32 o 
  -3   9   0     2936.24     3293.41    116.71 o 
  -2   9   0     1353.04     1211.71     87.11 o 
  -1   9   0     2833.78     2796.62    105.42 o 
   0   9   0      682.85      677.54     62.26 o 
   1   9   0      634.91      844.96     69.01 o 
   2   9   0      578.51      581.29     67.00 o 
   3   9   0       95.99       99.56     49.11 o 
   4   9   0      654.34      572.36     79.86 o 
   5   9   0       16.74       61.53     59.82 o 
  -5  10   0     2931.14     2735.36    185.44 o 
  -4  10   0      941.70      812.94     70.96 o 
  -3  10   0      720.22      779.69     67.81 o 
  -2  10   0      371.33      463.72     68.84 o 
  -1  10   0      632.23      828.43     84.09 o 
   0  10   0     1640.20     1610.22     92.36 o 
   1  10   0      415.97      414.70     60.61 o 
   2  10   0      472.13      518.54     66.67 o 
   3  10   0      104.55      103.10     66.21 o 
   4  10   0       32.96        4.54    114.70 o 
  -5  11   0      580.32      656.24     69.95 o 
  -4  11   0      576.39      557.81     67.15 o 
  -3  11   0     1484.03     1361.08     99.48 o 
  -2  11   0      565.09      552.88     70.86 o 
  -1  11   0      450.96      476.33     75.03 o 
   0  11   0       51.57        9.72     56.44 o 
   1  11   0      146.66       17.04     61.05 o 
   2  11   0      258.76      372.22    156.67 o 
   3  11   0       99.69      200.75    122.36 o 
  -6  12   0      304.17      243.76     75.39 o 
  -5  12   0     1256.09     1259.75     89.86 o 
  -4  12   0        1.19      -17.32     45.99 o 
  -3  12   0       99.16       64.05     59.16 o 
  -2  12   0      481.21      557.61     95.03 o 
  -1  12   0      145.10      122.44     70.11 o 
   0  12   0      435.13      474.73     97.11 o 
   1  12   0       37.22      -40.91     97.48 o 
  -6  13   0      193.18      194.21     75.38 o 
  -5  13   0       10.19       27.50     62.22 o 
  -4  13   0      636.71      690.09     99.92 o 
  -3  13   0       96.59       85.26     72.23 o 
  -2  13   0      245.34      241.86     90.03 o 
  -1  13   0       40.22        9.38     70.00 o 
  -7  14   0      196.74      374.96    118.76 o 
  -6  14   0      322.71      337.50     85.79 o 
  -5  14   0       16.51      -19.93     75.70 o 
  -4  14   0       30.42       20.98     78.63 o 
  -3  14   0      103.45      199.92     88.89 o 
  -1   1   1     9084.98     9134.74    176.01 o 
   0   1   1    31675.77    24675.01    372.04 o 
  -3   2   1     3131.04     3282.84     51.85 o 
  -1   2   1      560.26      330.28     23.26 o 
   0   2   1     2363.54     1441.15     32.83 o 
   1   2   1     2392.24     2609.05     77.70 o 
   2   2   1     1015.03     1079.18     36.10 o 
  -5   3   1     5193.93     6752.86     95.05 o 
  -4   3   1      895.40     1262.02     43.31 o 
  -3   3   1    11395.66    15450.42    159.97 o 
  -2   3   1     3357.51     3723.33     78.94 o 
  -1   3   1     2065.11     2116.09     53.46 o 
   0   3   1      572.92      595.55     28.16 o 
   1   3   1      498.00      329.30     27.51 o 
   2   3   1      114.14      140.80     20.86 o 
   3   3   1     1760.93     1874.56     57.23 o 
  -7   4   1     1239.01      937.93     46.92 o 
  -6   4   1     1010.36      915.22     44.11 o 
  -5   4   1     9454.86     8716.45    139.70 o 
  -4   4   1    19857.97    22600.68    260.83 o 
  -3   4   1      854.05     1220.97     48.95 o 
  -2   4   1     1114.04     1114.66     51.58 o 
  -1   4   1      465.32      307.48     25.81 o 
   0   4   1      594.66      443.45     33.02 o 
   1   4   1     6040.35     7646.94    139.42 o 
   2   4   1     1687.52     1585.37     54.74 o 
   3   4   1      761.45      516.32     37.87 o 
   4   4   1       15.81       32.65     28.80 o 
  -9   5   1       54.30       70.54     36.49 o 
  -8   5   1     1628.65     1621.51     64.99 o 
  -7   5   1      465.96      577.41     40.38 o 
  -6   5   1     4354.87     3637.45     89.96 o 
  -5   5   1       20.11      -13.49     27.05 o 
  -4   5   1     9311.85     8512.39    110.00 o 
  -3   5   1     4974.21     6574.24    166.76 o 
  -2   5   1       97.63      177.30     33.89 o 
  -1   5   1     6317.27     7548.02    113.27 o 
   0   5   1      184.61      331.06     26.54 o 
   1   5   1     1115.10     1174.13     55.96 o 
   2   5   1     1539.31     1478.30     58.98 o 
   3   5   1      220.89      146.15     34.54 o 
   4   5   1     2751.81     2903.52     90.39 o 
   5   5   1       33.26       32.16     34.62 o 
 -11   6   1      623.70      636.51     63.08 o 
 -10   6   1     1035.93      844.51     58.89 o 
  -9   6   1      392.08      524.20     48.53 o 
  -8   6   1      230.77      243.22     35.75 o 
  -7   6   1      315.71      287.44     38.87 o 
  -6   6   1      867.03     1339.29     51.90 o 
  -5   6   1     4043.41     3353.76     89.82 o 
  -4   6   1     1156.58      997.67     56.92 o 
  -3   6   1     1581.61     1692.57     79.08 o 
  -2   6   1     1559.76     1513.76     66.06 o 
  -1   6   1     1095.68     1127.66     54.19 o 
   0   6   1    13176.05    13351.81    446.63 o 
   1   6   1     1250.81     1429.09     67.35 o 
   2   6   1      982.64     1187.41     58.71 o 
   3   6   1      587.16      572.93     48.21 o 
   4   6   1      151.48      203.89     43.30 o 
   5   6   1      774.42      855.85     62.33 o 
   6   6   1      487.04      550.62     67.02 o 
 -13   7   1      258.70      194.73     70.22 o 
 -12   7   1      208.27      125.36     49.82 o 
 -11   7   1      507.29      596.72     64.48 o 
 -10   7   1      150.72      190.51     40.62 o 
  -9   7   1      509.57      447.93     44.12 o 
  -8   7   1      469.27      493.23     49.66 o 
  -7   7   1       97.93       52.54     25.85 o 
  -6   7   1      341.94      298.64     38.79 o 
  -5   7   1      539.43      686.67     52.17 o 
  -4   7   1     1087.38      745.25     61.84 o 
  -3   7   1      664.24      554.16     55.80 o 
  -2   7   1     1626.43     1296.04     67.43 o 
  -1   7   1     1262.72     1531.87     65.29 o 
   0   7   1      573.27      376.33     44.29 o 
   1   7   1      611.94      475.39     48.49 o 
   2   7   1      225.65      187.71     38.20 o 
   3   7   1      462.18      374.97     47.40 o 
   4   7   1      472.25      459.70     51.73 o 
   5   7   1      171.86       49.41     49.04 o 
   6   7   1       65.10       38.80     55.10 o 
   7   7   1      104.83      178.18     71.42 o 
 -14   8   1       23.40       43.36     63.10 o 
 -13   8   1       16.74      -26.10     54.24 o 
 -12   8   1      432.86      339.49     57.87 o 
 -11   8   1      204.19      181.99     49.85 o 
 -10   8   1     1027.15      968.63     64.28 o 
  -9   8   1      306.47      351.93     42.86 o 
  -8   8   1        1.35       46.35     39.52 o 
  -7   8   1      442.10      389.65     43.87 o 
  -6   8   1      207.15      185.14     39.63 o 
  -5   8   1     1699.44     1661.70     78.85 o 
  -4   8   1       17.61       64.93     40.20 o 
  -3   8   1      242.41      217.65     40.26 o 
  -2   8   1      951.00     1019.76     67.30 o 
  -1   8   1      654.00      586.22     56.79 o 
   0   8   1      703.22      602.75     53.62 o 
   1   8   1      126.41      101.97     39.70 o 
   2   8   1       68.13      106.63     37.51 o 
   3   8   1      316.02      297.63     46.91 o 
   4   8   1       54.00       91.79     60.49 o 
   5   8   1      380.84      346.63    146.65 o 
   6   8   1       40.15      -14.94     59.25 o 
 -14   9   1      191.07      199.15     88.59 o 
 -13   9   1        5.01       49.33     55.93 o 
 -12   9   1       59.77       63.22     48.41 o 
 -11   9   1      556.70      595.94     65.80 o 
 -10   9   1      230.95      318.68     47.94 o 
  -9   9   1     1297.40     1457.17     80.16 o 
  -8   9   1      286.67      427.57    124.62 o 
  -7   9   1      452.20      385.53     60.49 o 
  -6   9   1      320.97      459.01     56.26 o 
  -5   9   1       53.27       95.43     41.70 o 
  -4   9   1     2718.39     2885.41    108.95 o 
  -3   9   1      600.28      490.17     56.10 o 
  -2   9   1      190.27      154.12     43.47 o 
  -1   9   1      154.64      121.71     39.21 o 
   0   9   1        0.27       41.06     41.12 o 
   1   9   1      748.67      997.99     73.44 o 
   2   9   1      116.64      124.48     43.10 o 
   3   9   1      310.68      337.70     63.62 o 
   4   9   1        7.03        4.39     61.63 o 
   5   9   1       25.18       38.28     59.79 o 
 -14  10   1       22.04       63.91    117.99 o 
 -13  10   1      247.00      177.23     98.66 o 
 -12  10   1       26.04      -13.63     63.64 o 
 -11  10   1      427.48      347.85     58.54 o 
 -10  10   1      304.98      268.33     54.48 o 
  -9  10   1      213.89      346.83     63.14 o 
  -8  10   1     1109.87     1095.56     87.33 o 
  -7  10   1      125.24      153.59     43.69 o 
  -6  10   1     1022.66      772.40     67.16 o 
  -5  10   1       34.75       12.02     44.24 o 
  -4  10   1      138.16      201.21     51.45 o 
  -3  10   1      479.69      349.11     54.44 o 
  -2  10   1       95.86       86.17     59.03 o 
  -1  10   1      726.59      981.92     77.53 o 
   0  10   1      324.26      472.49     63.73 o 
   1  10   1      258.04      190.75     46.43 o 
   2  10   1      132.64      102.12     56.85 o 
   3  10   1       55.75       25.14     58.99 o 
   4  10   1      213.59      330.64     79.09 o 
 -14  11   1       74.23       46.94     94.86 o 
 -13  11   1       11.77       39.11     95.82 o 
 -12  11   1      256.38      212.40     84.10 o 
 -11  11   1      171.85      152.12     80.08 o 
 -10  11   1      426.16      417.72     85.07 o 
  -9  11   1      555.23      662.49     77.88 o 
  -8  11   1      220.44       96.81     55.65 o 
  -7  11   1      533.35      636.08     70.17 o 
  -6  11   1      620.79      574.87     67.56 o 
  -5  11   1      785.18      855.59     75.99 o 
  -4  11   1      535.11      520.37     64.22 o 
  -3  11   1      292.10      286.38     60.17 o 
  -2  11   1      113.14      124.36     59.00 o 
  -1  11   1      253.57      225.83     65.67 o 
   0  11   1      260.92      390.44     58.56 o 
   1  11   1      267.57      201.35     64.05 o 
   2  11   1      128.42       62.97     92.57 o 
   3  11   1       21.88       29.50     94.39 o 
 -13  12   1      146.32      140.16     83.05 o 
 -12  12   1       22.32      -44.44     63.28 o 
 -11  12   1      264.83      232.28     83.18 o 
 -10  12   1       25.33       66.46     79.52 o 
  -9  12   1       45.48       89.63     63.50 o 
  -8  12   1      422.74      349.50     85.34 o 
  -7  12   1      215.15      116.63     60.15 o 
  -6  12   1      492.84      526.35     61.68 o 
  -5  12   1      184.22      122.42     53.79 o 
  -4  12   1       47.94      -10.94     52.89 o 
  -3  12   1      319.81      348.79     70.72 o 
  -2  12   1      130.58      146.00     61.04 o 
  -1  12   1      261.19      194.59     67.52 o 
   0  12   1       41.76       94.18     81.45 o 
   1  12   1       14.22       66.70    116.90 o 
 -12  13   1      151.24      164.78     91.89 o 
 -11  13   1       11.28       27.47     75.20 o 
 -10  13   1      235.55      182.79     77.96 o 
  -9  13   1        5.85       -3.47     69.79 o 
  -8  13   1       12.90      -19.83     54.98 o 
  -7  13   1      269.79      329.92     64.84 o 
  -6  13   1       62.55       25.68     54.09 o 
  -5  13   1      382.46      268.38     71.37 o 
  -4  13   1        8.14       25.18     64.63 o 
  -3  13   1       53.90      -13.15     78.06 o 
  -2  13   1      125.90       75.43     85.22 o 
  -1  13   1       13.68      132.31     74.87 o 
 -11  14   1       76.58       67.92     81.20 o 
 -10  14   1       22.92       -7.09     68.13 o 
  -9  14   1      188.54      191.35     87.40 o 
  -8  14   1       21.84       -3.93     62.58 o 
  -7  14   1      114.19       59.27     77.63 o 
  -6  14   1       41.46       69.14     66.64 o 
  -5  14   1       21.65       82.05     81.44 o 
  -4  14   1      207.27      192.88     85.95 o 
  -3  14   1       21.75       35.42     79.55 o 
  -1   1   2    54474.97    62637.83   1283.17 o 
   0   1   2    10554.54    15997.44    148.91 o 
   1   1   2    18405.90    16248.42    212.73 o 
  -3   2   2    17352.07    15680.18    113.95 o 
  -1   2   2    18446.03    15668.00    224.20 o 
   0   2   2    15351.40    14859.33    172.98 o 
   1   2   2    15414.54    19819.31    373.57 o 
   2   2   2     9246.01    10921.44    135.84 o 
  -5   3   2     3799.28     4528.02     78.09 o 
  -4   3   2     3375.54     3644.91     62.89 o 
  -3   3   2    41803.79    47876.63    759.50 o 
  -2   3   2    18019.86    16591.50    404.19 o 
  -1   3   2    13370.28    16389.46    328.05 o 
   0   3   2     2443.81     1559.31     41.92 o 
   1   3   2     7531.77    10498.82    184.57 o 
   2   3   2    15841.31    15463.45    159.98 o 
   3   3   2     3557.22     2943.18     70.83 o 
  -7   4   2     3263.29     3295.68     81.02 o 
  -6   4   2       99.17       46.19     21.80 o 
  -5   4   2    28452.46    31487.79    455.37 o 
  -4   4   2       72.46       31.50     19.16 o 
  -3   4   2     3558.54     3802.21     67.33 o 
  -2   4   2     9994.04    11383.40    159.93 o 
  -1   4   2     7725.17    10428.92    127.15 o 
   0   4   2    35986.90    33278.48    696.37 o 
   1   4   2     2223.42     2693.76    100.13 o 
   2   4   2     3502.96     4017.85     91.69 o 
   3   4   2     1651.63     1786.73     62.58 o 
   4   4   2       24.81       -3.74     26.87 o 
  -9   5   2     6553.78     7467.39    140.61 o 
  -8   5   2     1230.09     1124.21     53.77 o 
  -7   5   2      709.28     1120.73     50.88 o 
  -6   5   2     4409.55     4459.99     88.30 o 
  -4   5   2    28869.72    31804.85    533.87 o 
  -3   5   2     3766.51     4342.33    119.35 o 
  -2   5   2    15494.56    14676.04    177.12 o 
  -1   5   2     2327.56     2695.38     70.61 o 
   0   5   2     1773.98     1974.71     67.96 o 
   1   5   2    13556.73    14595.17    260.96 o 
   2   5   2     1040.96      928.39     52.79 o 
   3   5   2     7662.76     7651.53    133.53 o 
   4   5   2      988.27     1027.63     58.77 o 
   5   5   2      573.97      456.38     47.69 o 
 -11   6   2     1408.11     1471.77     93.03 o 
 -10   6   2      331.46      216.53     41.91 o 
  -9   6   2     1310.30     1271.44     62.79 o 
  -8   6   2     2334.38     2689.87     81.83 o 
  -7   6   2     3381.40     3085.11    108.45 o 
  -6   6   2    10032.83    10797.43    136.64 o 
  -5   6   2     4569.77     4717.45    176.76 o 
  -4   6   2      162.43      155.58     30.50 o 
  -3   6   2     3220.76     2453.88     93.32 o 
  -2   6   2     3672.55     4190.61     94.32 o 
  -1   6   2    13432.75    14320.06    173.51 o 
   0   6   2     9944.68    12163.96    346.54 o 
   1   6   2     3853.20     4428.92    111.83 o 
   2   6   2     1911.97     1932.52     80.21 o 
   3   6   2      713.62      883.92     56.02 o 
   4   6   2     3016.60     2925.47     97.04 o 
   5   6   2     1096.25      953.86     74.59 o 
   6   6   2      727.59      972.18     79.12 o 
 -13   7   2       20.14      -44.69     53.10 o 
 -12   7   2      208.71      183.12     54.73 o 
 -11   7   2     1326.46     1094.07     78.35 o 
 -10   7   2     1233.65     1211.28     67.24 o 
  -9   7   2     3558.51     3634.25    106.15 o 
  -8   7   2      642.75      593.56     46.89 o 
  -7   7   2      283.22      318.58     34.70 o 
  -6   7   2     3490.09     3238.04     89.11 o 
  -5   7   2      678.64      989.48     58.53 o 
  -4   7   2     3733.05     3812.21    125.68 o 
  -3   7   2     1622.65     1536.16     83.79 o 
  -2   7   2      920.25      799.78     50.59 o 
  -1   7   2     3791.66     4379.56    104.92 o 
   0   7   2     2386.14     2687.81     97.13 o 
   1   7   2     4048.20     4174.92    155.12 o 
   2   7   2     1119.97      937.38     64.66 o 
   3   7   2     1195.16     1018.68     63.72 o 
   4   7   2      680.04      516.74     60.38 o 
   5   7   2      136.71      138.61     50.13 o 
   6   7   2      406.79      348.03     82.34 o 
   7   7   2      127.82       78.17     59.85 o 
 -14   8   2       71.80       56.37     69.50 o 
 -13   8   2      605.30      679.50     86.79 o 
 -12   8   2       33.44      -27.36     48.15 o 
 -11   8   2      502.28      496.95     60.59 o 
 -10   8   2      911.67      810.49     65.47 o 
  -9   8   2      191.37      275.08     42.89 o 
  -8   8   2     6613.99     6702.84    205.05 o 
  -7   8   2      640.72      658.87     63.18 o 
  -6   8   2     2464.91     2930.80    111.62 o 
  -5   8   2     1203.32     1241.07     69.04 o 
  -4   8   2       27.73       27.54     39.53 o 
  -3   8   2     7532.93     7985.82    167.66 o 
  -2   8   2     1925.93     2009.97     78.66 o 
  -1   8   2     4111.44     4343.93    122.64 o 
   0   8   2      158.13      133.34     37.28 o 
   1   8   2       34.05      -13.96     32.93 o 
   2   8   2     2074.67     2045.96    104.90 o 
   3   8   2      231.05      157.69     52.55 o 
   4   8   2      683.99      701.63     70.45 o 
   5   8   2       15.05       -0.16     53.79 o 
   6   8   2       94.85       59.35     62.29 o 
 -14   9   2       27.27       18.15    103.46 o 
 -13   9   2       13.34      -13.79     64.91 o 
 -12   9   2      665.79      626.72     68.24 o 
 -11   9   2      238.83      187.87     48.27 o 
 -10   9   2     1905.31     2160.33    100.15 o 
  -9   9   2        9.18       69.90     42.90 o 
  -8   9   2      157.88      354.31     85.65 o 
  -7   9   2     3460.48     3555.65    132.54 o 
  -6   9   2     1287.76     1248.30     75.34 o 
  -5   9   2     6593.51     7492.95    168.89 o 
  -4   9   2     1028.74     1036.32     72.06 o 
  -3   9   2      754.55      943.10     70.13 o 
  -2   9   2     1117.23      981.29     71.81 o 
  -1   9   2       35.84      -14.14     40.20 o 
   0   9   2     1537.69     1811.02     92.01 o 
   1   9   2      593.02      545.11     63.07 o 
   2   9   2      810.70      929.59     67.04 o 
   3   9   2      142.44      163.83     52.59 o 
   4   9   2       19.67       -2.28    137.26 o 
   5   9   2      418.81      446.75     80.14 o 
 -14  10   2      268.44      193.17    119.89 o 
 -13  10   2       99.61       90.34     81.66 o 
 -12  10   2       96.39      151.25     73.34 o 
 -11  10   2      317.91      407.20     80.02 o 
 -10  10   2      404.37      509.15     72.96 o 
  -9  10   2     1965.25     2423.24    124.43 o 
  -8  10   2      907.61      928.41     83.34 o 
  -7  10   2     1298.60     1381.32     95.36 o 
  -6  10   2      293.41      196.38     47.15 o 
  -5  10   2      558.06      531.39     69.53 o 
  -4  10   2     3085.81     2997.57    120.35 o 
  -3  10   2     1233.10     1111.95     80.93 o 
  -2  10   2     2061.78     2008.70    112.85 o 
  -1  10   2      569.29      476.48     59.97 o 
   0  10   2      225.39      267.69     57.14 o 
   1  10   2      615.52      687.99     69.24 o 
   2  10   2      169.85      194.54     64.95 o 
   3  10   2      515.81      436.27     77.68 o 
   4  10   2       76.88       57.79     62.51 o 
 -14  11   2       89.72      117.20    111.56 o 
 -13  11   2      157.60       84.17     62.35 o 
 -12  11   2      376.76      310.87     86.38 o 
 -11  11   2      256.78      371.00     77.69 o 
 -10  11   2      315.16      550.67    161.85 o 
  -9  11   2      259.14      203.76     72.67 o 
  -8  11   2      449.04      418.09     83.78 o 
  -7  11   2     1313.44     1111.04     81.64 o 
  -6  11   2     1422.54     1597.83     96.12 o 
  -5  11   2     1080.50      903.75     75.76 o 
  -4  11   2      688.92      543.17     66.41 o 
  -3  11   2      223.39      191.69     52.54 o 
  -2  11   2      796.88      908.67     90.57 o 
  -1  11   2      593.15      706.41     71.32 o 
   0  11   2      382.19      278.86     59.07 o 
   1  11   2       91.53       48.16     59.65 o 
   2  11   2       98.38      116.01     69.62 o 
   3  11   2      114.04      142.19     86.48 o 
 -13  12   2       26.87       60.15     86.80 o 
 -12  12   2       51.28       -2.63     80.74 o 
 -11  12   2      373.00      372.08     80.72 o 
 -10  12   2       95.60       64.99     68.51 o 
  -9  12   2      663.98      685.18     99.69 o 
  -8  12   2       25.61        4.66     56.86 o 
  -7  12   2      200.04      149.16     66.37 o 
  -6  12   2      739.44      964.17     85.26 o 
  -5  12   2      134.50      149.78     56.52 o 
  -4  12   2      674.21      685.47     73.23 o 
  -3  12   2      116.73      140.48     56.51 o 
  -2  12   2      180.16      211.05     61.96 o 
  -1  12   2       97.23      132.22     61.40 o 
   0  12   2       34.77       43.91     79.39 o 
   1  12   2      370.67      359.52    116.96 o 
 -12  13   2       22.39       33.04     79.25 o 
 -11  13   2      157.50      142.73     79.82 o 
 -10  13   2       94.11      196.91     75.92 o 
  -9  13   2       12.80       -5.39     70.44 o 
  -8  13   2      604.27      662.54    103.48 o 
  -7  13   2       22.67       37.62     57.26 o 
  -6  13   2      398.41      380.91     69.90 o 
  -5  13   2       15.09       -2.10     52.78 o 
  -4  13   2       16.98       41.26     64.81 o 
  -3  13   2      536.63      518.37     95.27 o 
  -2  13   2       96.85      116.80     73.89 o 
  -1  13   2      373.65      439.81    144.05 o 
 -11  14   2       85.99      153.89     96.31 o 
 -10  14   2      272.21      259.71     88.74 o 
  -9  14   2       24.83      -90.24     63.04 o 
  -8  14   2       69.72       90.95     61.55 o 
  -7  14   2      125.96      130.98     71.09 o 
  -6  14   2       93.24       77.70     63.75 o 
  -5  14   2      417.92      397.08     80.83 o 
  -4  14   2       70.12       52.92     86.39 o 
  -3  14   2      114.42       94.14     91.05 o 
   0   0   3    24685.93    29740.61    330.83 o 
  -1   1   3     1021.53      704.38     28.44 o 
   1   1   3      498.06      661.40     26.81 o 
  -3   2   3     9656.17     8673.66     81.56 o 
  -2   2   3    17905.81    18287.46    122.62 o 
  -1   2   3      662.51      815.18     26.11 o 
   0   2   3     4976.34     6077.69     61.76 o 
   1   2   3    15641.28    18273.69    533.58 o 
   2   2   3     3636.48     2717.63     58.22 o 
  -5   3   3     2166.71     2125.72     54.41 o 
  -4   3   3    10060.37    10954.53    141.65 o 
  -2   3   3     9158.15     7946.12     84.59 o 
  -1   3   3    16425.56    17672.08    219.70 o 
   0   3   3     3491.17     3827.84     78.82 o 
   1   3   3    15577.74    19679.36    376.19 o 
   2   3   3     3234.92     2962.78    107.72 o 
   3   3   3       83.99      131.56     24.87 o 
  -7   4   3      432.69      526.46     38.40 o 
  -6   4   3     1769.37     1453.37     51.29 o 
  -5   4   3     2670.35     1824.05     51.68 o 
  -4   4   3     1034.08     1343.65     61.80 o 
  -3   4   3     9582.56    10710.56    283.03 o 
  -2   4   3     3693.99     2793.64     70.28 o 
  -1   4   3    16027.92    19858.40    257.89 o 
   0   4   3      242.25      146.70     23.18 o 
   1   4   3      255.79      340.48     31.44 o 
   2   4   3      921.17      870.27     47.78 o 
   3   4   3     1223.42      832.41     45.87 o 
   4   4   3     1929.46     1984.22     70.20 o 
  -9   5   3      136.59      111.53     34.41 o 
  -8   5   3      177.80      193.05     32.85 o 
  -7   5   3     1041.75      999.71     48.24 o 
  -6   5   3      123.72      119.12     27.06 o 
  -5   5   3     1028.72      938.58     46.49 o 
  -4   5   3     2673.58     1917.87     59.91 o 
  -3   5   3     2455.84     2503.52     85.65 o 
  -2   5   3     2937.89     2429.16     74.09 o 
  -1   5   3      266.59      336.36     31.27 o 
   0   5   3    12752.37    14485.03    205.03 o 
   1   5   3     1691.45     2150.12     75.90 o 
   2   5   3     1672.76     1912.26     78.42 o 
   3   5   3      415.20      322.98     37.10 o 
   4   5   3      128.25       75.44     35.45 o 
   5   5   3     1762.06     1688.52     87.73 o 
 -11   6   3      219.79      279.14     55.71 o 
 -10   6   3      427.36      312.90     53.01 o 
  -9   6   3      806.62     1041.76     59.95 o 
  -8   6   3      875.62      905.61     51.44 o 
  -7   6   3     1785.20     1587.32     59.96 o 
  -6   6   3      236.11      282.17     40.13 o 
  -5   6   3      111.59       77.21     24.78 o 
  -4   6   3     2103.72     1914.03     70.54 o 
  -3   6   3      151.10      175.16     35.18 o 
  -2   6   3      856.61      697.88     44.04 o 
  -1   6   3     1707.32     2221.28     71.89 o 
   0   6   3     2684.68     2246.30     90.09 o 
   1   6   3      747.29      843.20     54.11 o 
   2   6   3      933.63      984.17     60.46 o 
   3   6   3     1711.74     1406.94     82.28 o 
   4   6   3      101.06      140.79     40.79 o 
   5   6   3       75.18       77.95     42.94 o 
   6   6   3      206.90      167.84     52.75 o 
 -13   7   3       94.07      134.85     56.40 o 
 -12   7   3      282.31      264.97     59.48 o 
 -11   7   3      284.25      365.26     55.33 o 
 -10   7   3      186.62      199.58     44.95 o 
  -9   7   3      256.89      140.69     34.04 o 
  -8   7   3      474.03      426.36     42.86 o 
  -7   7   3     1773.88     1032.82     50.14 o 
  -6   7   3     1651.78     1466.19     65.26 o 
  -5   7   3     1008.81      894.61     55.47 o 
  -4   7   3      437.33      536.96     55.26 o 
  -3   7   3     1224.38      808.95     65.85 o 
  -2   7   3     1704.06     1829.05     70.21 o 
  -1   7   3      765.09      870.93     53.35 o 
   0   7   3        7.51       34.90     32.12 o 
   1   7   3       89.33       88.61     33.70 o 
   2   7   3      194.99      232.99     42.39 o 
   3   7   3      686.68      799.91     57.79 o 
   4   7   3      302.82      303.96     55.06 o 
   5   7   3      581.04      531.75     63.85 o 
   6   7   3      101.40      105.83     53.13 o 
   7   7   3       27.18       54.67     69.69 o 
 -14   8   3      222.89      395.29    121.29 o 
 -13   8   3        9.75       26.22     53.79 o 
 -12   8   3       36.02       30.88     47.34 o 
 -11   8   3      264.57      331.78     53.65 o 
 -10   8   3      337.42      354.79     52.18 o 
  -9   8   3     1038.85      945.37     60.93 o 
  -8   8   3      211.75      129.08     40.71 o 
  -7   8   3      453.54      384.45     56.30 o 
  -6   8   3      869.43      914.95     67.23 o 
  -5   8   3      192.95      187.27     39.70 o 
  -4   8   3     1879.36     1846.57     98.04 o 
  -3   8   3      387.23      267.66     46.30 o 
  -2   8   3     1016.64      979.11     57.55 o 
  -1   8   3      117.84      156.56     37.68 o 
   0   8   3       76.45        0.42     36.22 o 
   1   8   3     1518.05     1564.46    104.83 o 
   2   8   3      643.74      681.12     63.95 o 
   3   8   3      391.96      407.42     59.40 o 
   4   8   3       70.26       58.89     44.99 o 
   5   8   3        2.87       13.45     73.25 o 
   6   8   3      203.39      166.10     71.05 o 
 -14   9   3       24.57       66.15     81.11 o 
 -13   9   3      454.33      567.18     93.81 o 
 -12   9   3       70.30       41.91     64.09 o 
 -11   9   3      356.73      350.63     77.95 o 
 -10   9   3      323.85      402.91     55.27 o 
  -9   9   3       40.44      165.08     43.54 o 
  -8   9   3     1059.34      952.16     81.35 o 
  -7   9   3      227.54      127.54     47.43 o 
  -6   9   3      758.94      879.12     67.76 o 
  -5   9   3      142.65      145.28     45.17 o 
  -4   9   3      105.03      120.87     38.54 o 
  -3   9   3     1746.73     1531.27     83.69 o 
  -2   9   3      171.09      200.13     39.99 o 
  -1   9   3     1465.67     1460.09     81.43 o 
   0   9   3       29.93       81.60     45.56 o 
   1   9   3      128.51      160.63     45.85 o 
   2   9   3      320.22      240.92     50.49 o 
   3   9   3       40.10       86.87     51.52 o 
   4   9   3      338.80      383.44     68.04 o 
   5   9   3        7.67      -19.41     65.11 o 
 -14  10   3       21.33       -0.57    109.60 o 
 -13  10   3       22.15       35.96     71.93 o 
 -12  10   3      253.72      231.58     72.65 o 
 -11  10   3      166.30      192.71     70.27 o 
 -10  10   3      784.98      774.54    103.73 o 
  -9  10   3      337.56      418.47     76.65 o 
  -8  10   3      385.67      425.14     75.85 o 
  -7  10   3      182.93      268.16     59.05 o 
  -6  10   3      397.89      336.76     53.08 o 
  -5  10   3     1733.08     1690.05    107.21 o 
  -4  10   3       86.45      127.78     43.76 o 
  -3  10   3      721.23      887.68     76.14 o 
  -2  10   3      606.94      623.52     58.86 o 
  -1  10   3      131.32      182.50     47.00 o 
   0  10   3      498.85      486.89     62.84 o 
   1  10   3       40.23       26.35     53.65 o 
   2  10   3      235.00      222.84     56.63 o 
   3  10   3       22.23       26.55     57.00 o 
   4  10   3       26.72      -55.19     61.33 o 
 -14  11   3      125.28      150.25    115.63 o 
 -13  11   3      143.45      118.80     89.93 o 
 -12  11   3      125.51      113.28     81.28 o 
 -11  11   3       77.94      125.98     77.67 o 
 -10  11   3      181.42      149.49     74.49 o 
  -9  11   3      331.54      273.47     73.54 o 
  -8  11   3      242.65      334.24     74.35 o 
  -7  11   3      282.92      304.30     62.57 o 
  -6  11   3      223.99      294.13     73.46 o 
  -5  11   3       68.33       87.30     46.54 o 
  -4  11   3      287.86      318.79     60.39 o 
  -3  11   3      445.15      477.60     62.95 o 
  -2  11   3      308.94      253.34     58.34 o 
  -1  11   3       36.84       46.04     45.47 o 
   0  11   3       94.51      150.48     64.18 o 
   1  11   3       34.65        2.17     56.78 o 
   2  11   3      148.22      201.53     73.26 o 
   3  11   3      115.74      127.60     70.65 o 
 -13  12   3       19.84        6.41     70.64 o 
 -12  12   3      265.96      266.13     83.04 o 
 -11  12   3      125.09      104.50     72.01 o 
 -10  12   3      260.59      224.54     75.17 o 
  -9  12   3       64.72       38.79     65.54 o 
  -8  12   3       30.57       86.61     67.46 o 
  -7  12   3      272.04      161.94     62.67 o 
  -6  12   3      210.55      190.11     56.22 o 
  -5  12   3      581.50      583.73     73.58 o 
  -4  12   3       75.52       57.45     46.62 o 
  -3  12   3       43.39       37.95     55.89 o 
  -2  12   3      254.09      233.83     64.94 o 
  -1  12   3       41.14       56.58     71.26 o 
   0  12   3      254.71      149.84     76.54 o 
   1  12   3       40.83      -11.86     78.18 o 
 -12  13   3       18.77       -7.29     79.44 o 
 -11  13   3      149.12      133.44     76.22 o 
 -10  13   3       21.33       94.90     75.57 o 
  -9  13   3      462.46      492.21     91.19 o 
  -8  13   3       12.10       90.24     71.97 o 
  -7  13   3      100.77      121.38     54.09 o 
  -6  13   3      103.90       94.80     57.69 o 
  -5  13   3        2.08       78.86     58.24 o 
  -4  13   3      350.53      375.95     72.00 o 
  -3  13   3       24.92       11.56     57.13 o 
  -2  13   3      141.57      231.79     67.50 o 
  -1  13   3       39.92      -25.47    115.52 o 
 -11  14   3      125.92      202.55     85.23 o 
 -10  14   3       22.76        6.99     79.12 o 
  -9  14   3       23.44       19.68     75.24 o 
  -8  14   3      233.30      314.50     85.80 o 
  -7  14   3       25.76        8.31     57.16 o 
  -6  14   3      198.80      293.02     69.47 o 
  -5  14   3        8.63       -2.83     65.73 o 
  -4  14   3       24.89       38.52     73.02 o 
  -3  14   3      111.12      231.52     84.60 o 
  -1   1   4     6792.18     7620.60     87.66 o 
   0   1   4    34376.78    36484.32    496.82 o 
   1   1   4     1717.79     2275.94     52.69 o 
  -3   2   4    33224.26    34831.39    488.97 o 
  -2   2   4     1658.93      988.90     33.52 o 
  -1   2   4     2228.05     2814.15     53.06 o 
   0   2   4    22363.44    28075.75    394.68 o 
   1   2   4    22070.91    23226.63    658.41 o 
   2   2   4    13387.95    11550.27    302.33 o 
  -5   3   4    14931.47    14742.91    315.93 o 
  -4   3   4     1639.62     1421.15     38.83 o 
  -2   3   4    33632.44    36677.23    645.56 o 
  -1   3   4    20806.21    21587.20    294.33 o 
   0   3   4    16780.80    17240.97    226.03 o 
   1   3   4     8911.69    10208.87    276.07 o 
   2   3   4     9281.71     8979.94    207.64 o 
   3   3   4     4334.73     4377.85     85.05 o 
  -7   4   4     1144.89     1096.66     49.63 o 
  -6   4   4     8983.05     8708.79    169.66 o 
  -5   4   4      668.16      845.49     36.77 o 
  -4   4   4    23457.28    26116.63    460.48 o 
  -3   4   4     1744.93     1574.98     47.95 o 
  -2   4   4    13506.50    11051.12    240.32 o 
  -1   4   4     9091.92    10188.95    123.25 o 
   0   4   4      412.58      414.11     29.33 o 
   1   4   4    18283.85    19785.01    667.21 o 
   2   4   4     6351.54     6706.04    117.33 o 
   3   4   4    11292.63    10835.90    182.00 o 
   4   4   4      562.69      504.43     41.40 o 
  -9   5   4      102.33      185.94     35.94 o 
  -8   5   4     8772.93     9340.61    164.60 o 
  -7   5   4     1400.90     1255.27     53.16 o 
  -6   5   4     8508.28     9634.95    170.39 o 
  -5   5   4     1122.34      945.07     45.55 o 
  -4   5   4      522.38      670.58     37.62 o 
  -3   5   4    15041.26    15490.49    210.82 o 
  -2   5   4     8605.13     8446.93    176.92 o 
  -1   5   4    18189.50    19085.35    409.22 o 
   0   5   4     4673.89     4238.13     89.73 o 
   1   5   4     1282.36     1743.04     67.82 o 
   2   5   4     3502.07     3930.41    100.56 o 
   3   5   4     1018.18      815.52     50.03 o 
   4   5   4     5996.17     6511.39    132.33 o 
   5   5   4      426.87      460.59     57.34 o 
 -11   6   4      633.88      584.58     62.01 o 
 -10   6   4     1299.56     1192.01     76.06 o 
  -9   6   4     1215.14     1296.61     74.91 o 
  -8   6   4     1091.33     1528.25     63.72 o 
  -7   6   4      772.77      757.91     44.12 o 
  -6   6   4     3960.34     4886.30    124.46 o 
  -5   6   4     9051.43     9866.13    225.35 o 
  -4   6   4     8720.44     8666.39    172.50 o 
  -3   6   4     4853.46     5100.56    133.13 o 
  -2   6   4     6281.79     6399.54    136.16 o 
  -1   6   4     1176.38     1534.61     60.96 o 
   0   6   4     4829.05     5166.99    107.02 o 
   1   6   4     3394.86     3386.46    187.50 o 
   2   6   4     3167.04     3337.73    102.43 o 
   3   6   4      661.17      598.05     49.09 o 
   4   6   4      499.13      402.37     56.20 o 
   5   6   4      314.53      300.75     56.59 o 
   6   6   4      509.61      563.01     67.68 o 
 -13   7   4      636.52      652.75     73.25 o 
 -12   7   4      129.95      108.10     48.83 o 
 -11   7   4      216.71      253.60     52.52 o 
 -10   7   4      596.19      666.88     63.85 o 
  -9   7   4     1541.66     1540.17     78.87 o 
  -8   7   4     5039.24     5094.47    110.11 o 
  -7   7   4      318.77      199.51     32.54 o 
  -6   7   4      869.46      828.52     51.89 o 
  -5   7   4     1538.96     1406.81     72.89 o 
  -4   7   4     1142.08     1182.72     77.32 o 
  -3   7   4    11157.31    10553.66    330.89 o 
  -2   7   4     3437.30     3669.92     97.49 o 
  -1   7   4     3447.61     3473.16     95.53 o 
   0   7   4     1094.34      992.78     60.77 o 
   1   7   4      256.21      152.72     34.93 o 
   2   7   4     2193.94     2286.89    100.67 o 
   3   7   4     1663.39     2002.26     96.92 o 
   4   7   4     1495.16     1628.37     94.04 o 
   5   7   4       88.42       -7.78     44.66 o 
   6   7   4       64.35       91.75     51.25 o 
   7   7   4      222.70      291.83     85.50 o 
 -14   8   4       90.96       31.35     84.05 o 
 -13   8   4       28.69       16.28     71.54 o 
 -12   8   4     1134.53     1024.46    124.69 o 
 -11   8   4      159.14      133.92     48.06 o 
 -10   8   4     1574.06     1678.72     88.87 o 
  -9   8   4      101.87       92.49     41.30 o 
  -8   8   4     1099.24     1399.68     73.54 o 
  -7   8   4     4903.85     4915.84    122.20 o 
  -6   8   4     1117.85     1529.01     84.63 o 
  -5   8   4     8983.45     9649.91    176.08 o 
  -4   8   4      578.67      541.54     59.64 o 
  -3   8   4      927.29      696.04     58.45 o 
  -2   8   4     3273.32     3423.50    101.12 o 
  -1   8   4      306.81      184.73     40.01 o 
   0   8   4     3012.39     2552.60     98.77 o 
   1   8   4      180.27      100.54     38.29 o 
   2   8   4      589.41      650.29     72.53 o 
   3   8   4      261.07      317.20     58.03 o 
   4   8   4       39.29      139.63     53.97 o 
   5   8   4      568.51      505.24     77.30 o 
   6   8   4       51.24       77.14     66.06 o 
 -14   9   4      370.71      461.06    102.55 o 
 -13   9   4        7.77        9.62     68.84 o 
 -12   9   4      104.77      108.30     68.84 o 
 -11   9   4      667.68      546.60     88.27 o 
 -10   9   4      289.34      214.48     73.54 o 
  -9   9   4     3990.52     3692.16    242.53 o 
  -8   9   4      100.55      132.45     49.43 o 
  -7   9   4     1569.63     1614.44     93.52 o 
  -6   9   4     1094.53     1153.16     80.63 o 
  -5   9   4      112.50      203.26     46.42 o 
  -4   9   4     6142.45     6863.05    169.11 o 
  -3   9   4      616.77      695.55     65.76 o 
  -2   9   4     2159.59     2300.62     91.18 o 
  -1   9   4      202.05      155.02     43.07 o 
   0   9   4       96.44      146.06     46.20 o 
   1   9   4     2064.04     2559.21    119.85 o 
   2   9   4      188.64      126.99     51.59 o 
   3   9   4      832.36      826.72     72.28 o 
   4   9   4        0.16      -28.17     51.81 o 
   5   9   4       71.13       79.43     64.72 o 
 -14  10   4       77.82      277.27     98.55 o 
 -13  10   4      441.82      432.23    101.29 o 
 -12  10   4      298.03      342.30     83.97 o 
 -11  10   4      398.99      312.68     88.40 o 
 -10  10   4      136.68      134.97     59.12 o 
  -9  10   4      298.56      273.50     76.94 o 
  -8  10   4     1629.60     1436.29    118.91 o 
  -7  10   4      562.26      601.27     87.55 o 
  -6  10   4     1215.51      995.16     92.59 o 
  -5  10   4      410.69      384.76     68.30 o 
  -4  10   4      506.71      361.77     54.50 o 
  -3  10   4     1612.05     2081.98    102.78 o 
  -2  10   4      561.18      672.02     62.56 o 
  -1  10   4     2003.36     2562.76    113.11 o 
   0  10   4      840.61      901.71     73.37 o 
   1  10   4      230.63      224.11     58.98 o 
   2  10   4      184.46      159.31     56.80 o 
   3  10   4      120.37      114.90     59.22 o 
   4  10   4      296.46      451.54     87.29 o 
 -14  11   4      120.99      196.58     88.23 o 
 -13  11   4       34.40        0.21     68.60 o 
 -12  11   4      169.20      192.57     78.38 o 
 -11  11   4      488.37      539.23     89.79 o 
 -10  11   4      427.30      484.27     94.41 o 
  -9  11   4      719.58      684.78    100.72 o 
  -8  11   4      155.92      165.03     70.78 o 
  -7  11   4      221.25       90.46     65.99 o 
  -6  11   4      627.74      601.53     78.90 o 
  -5  11   4      327.32      262.27     57.33 o 
  -4  11   4     1528.37     1556.76     97.77 o 
  -3  11   4      260.77      195.31     52.27 o 
  -2  11   4      185.19      137.44     56.12 o 
  -1  11   4      206.45      175.90     52.23 o 
   0  11   4      500.59      455.74     72.19 o 
   1  11   4      373.55      404.09     74.22 o 
   2  11   4      164.37      117.37     63.89 o 
   3  11   4       67.10       90.06     69.68 o 
 -13  12   4      241.43      241.63     83.68 o 
 -12  12   4       70.27       92.64     74.84 o 
 -11  12   4      164.97      190.67     75.46 o 
 -10  12   4      306.71      293.59     86.40 o 
  -9  12   4      120.41       62.66     70.16 o 
  -8  12   4     1121.79     1078.72    112.69 o 
  -7  12   4      117.91      120.45     56.58 o 
  -6  12   4      515.61      495.55     66.23 o 
  -5  12   4       79.89       35.19     46.95 o 
  -4  12   4       45.90      162.43     53.74 o 
  -3  12   4      832.85      827.27     76.86 o 
  -2  12   4      178.30      167.70     67.07 o 
  -1  12   4      391.41      595.51    108.89 o 
   0  12   4       28.43       31.83     64.07 o 
   1  12   4        7.48       75.38     66.62 o 
 -12  13   4      244.08      427.94    108.91 o 
 -11  13   4       32.74       61.29     69.76 o 
 -10  13   4      419.45      560.94    106.02 o 
  -9  13   4       10.54       43.26     77.25 o 
  -8  13   4       26.07       15.98     71.40 o 
  -7  13   4      629.11      623.55     89.83 o 
  -6  13   4       61.84       70.86     52.25 o 
  -5  13   4      558.85      676.00     76.70 o 
  -4  13   4        0.35       15.86     49.41 o 
  -3  13   4      118.34      105.56     65.51 o 
  -2  13   4      177.37      164.07     87.77 o 
  -1  13   4       10.02       11.42     66.47 o 
 -11  14   4      124.59      228.00     94.63 o 
 -10  14   4       74.76      212.26     88.78 o 
  -9  14   4      370.34      383.08     99.80 o 
  -8  14   4       85.61       83.47     68.35 o 
  -7  14   4      220.83      265.19     67.63 o 
  -6  14   4       52.37       62.95     62.86 o 
  -5  14   4       74.18       71.24     57.66 o 
  -4  14   4      307.16      400.94     87.77 o 
  -3  14   4       68.27       35.11    121.33 o 
  -1   1   5      904.47     1254.86     31.41 o 
   0   1   5      901.47      511.05     41.89 o 
  -3   2   5     3007.56     3372.00     67.16 o 
  -2   2   5    59211.48    61193.74   1017.70 o 
   1   2   5     9636.83     9653.61    138.02 o 
   2   2   5     3421.65     3142.22    115.07 o 
  -5   3   5     2332.24     2426.93     56.39 o 
  -4   3   5     1016.21     1646.88     40.70 o 
  -3   3   5     1811.18     1588.22     38.87 o 
  -2   3   5     2853.73     3381.13     70.65 o 
  -1   3   5     9442.58     9715.42    175.92 o 
   0   3   5     3245.20     2574.18     55.61 o 
   1   3   5      588.26      714.52     36.19 o 
   2   3   5     3875.69     3293.86     73.23 o 
   3   3   5     2658.14     2035.41     59.11 o 
  -7   4   5     2510.16     2883.36     75.68 o 
  -6   4   5        5.77        7.94     22.33 o 
  -5   4   5     5072.35     5033.42     79.62 o 
  -4   4   5     3213.63     3332.34     66.89 o 
  -2   4   5     3547.01     3197.32     68.99 o 
  -1   4   5      636.77      767.53     37.94 o 
   0   4   5     3524.95     3639.34    121.12 o 
   1   4   5       41.38      114.44     29.42 o 
   2   4   5     2109.48     2000.36     65.94 o 
   3   4   5     1978.71     1912.31     69.11 o 
   4   4   5       84.01       84.05     31.00 o 
  -9   5   5     2185.09     2061.46     89.19 o 
  -8   5   5      646.81      841.32     49.24 o 
  -7   5   5      610.45      723.65     48.14 o 
  -6   5   5     1404.28     1402.52     51.93 o 
  -5   5   5     1845.33     2052.54     62.44 o 
  -4   5   5     5013.69     5272.72    139.22 o 
  -3   5   5     2273.47     2290.27     62.81 o 
  -2   5   5     3769.86     3267.07    131.99 o 
  -1   5   5       43.91       86.66     23.64 o 
   0   5   5     1218.84      914.79     46.06 o 
   1   5   5     1663.40     1964.58     70.41 o 
   2   5   5      637.77      710.48     48.56 o 
   3   5   5     1219.79     1383.07     66.58 o 
   4   5   5      157.57      192.35     42.32 o 
   5   5   5      262.78      269.58     50.80 o 
 -11   6   5      388.28      254.16     52.08 o 
 -10   6   5      167.57       64.23     47.96 o 
  -9   6   5       69.51       42.36     37.53 o 
  -8   6   5      866.47      799.15     50.82 o 
  -7   6   5       73.33       83.12     26.75 o 
  -6   6   5      723.30      769.54     48.93 o 
  -5   6   5     1236.87     1227.35     55.66 o 
  -4   6   5       21.13       -8.88     26.93 o 
  -3   6   5     2774.17     2137.45     88.43 o 
  -2   6   5     2050.43     1873.42     67.95 o 
  -1   6   5     1745.81     1971.72     68.58 o 
   0   6   5      389.94      410.50     36.99 o 
   1   6   5      563.47      473.53     45.22 o 
   2   6   5      490.31      669.07     54.80 o 
   3   6   5      337.02      353.95     52.05 o 
   4   6   5      684.41      683.97     63.99 o 
   5   6   5       46.54       93.71     44.32 o 
   6   6   5      124.19       90.78     51.10 o 
 -13   7   5       20.57      -44.27     52.00 o 
 -12   7   5       44.56       48.58     52.52 o 
 -11   7   5      350.39      391.91     61.60 o 
 -10   7   5      680.82      896.77     70.58 o 
  -9   7   5     1210.70     1332.18     75.21 o 
  -8   7   5      137.51      173.47     38.82 o 
  -7   7   5      585.28      761.79     46.70 o 
  -6   7   5       32.49       42.39     28.19 o 
  -5   7   5      599.01      714.15     55.19 o 
  -4   7   5     2484.61     2682.75     86.96 o 
  -3   7   5     1993.58     1932.60     93.11 o 
  -2   7   5      615.15      647.19     49.61 o 
  -1   7   5      522.23      487.92     42.67 o 
   0   7   5      898.70     1069.71     64.43 o 
   1   7   5      622.53      619.14     52.62 o 
   2   7   5      819.14      643.18     55.83 o 
   3   7   5      175.47      203.27     44.41 o 
   4   7   5       76.18       42.85     45.19 o 
   5   7   5      113.78      131.98     50.20 o 
   6   7   5      256.89      269.28     64.75 o 
   7   7   5      141.03      170.90     87.81 o 
 -14   8   5       68.91       67.05     73.92 o 
 -13   8   5      430.52      354.96     85.55 o 
 -12   8   5       99.30       89.27     63.00 o 
 -11   8   5      333.51      319.17     72.25 o 
 -10   8   5      593.43      595.72     89.07 o 
  -9   8   5       38.62        0.04     46.01 o 
  -8   8   5     1200.88     1267.19     69.97 o 
  -7   8   5      111.70      161.91     40.57 o 
  -6   8   5      885.75      851.36     68.74 o 
  -5   8   5      642.38      837.10     66.97 o 
  -4   8   5       92.42      120.24     47.45 o 
  -3   8   5     1223.92     1289.88     71.47 o 
  -2   8   5      426.04      530.85     48.93 o 
  -1   8   5      613.33      597.31     65.95 o 
   0   8   5      887.96      740.25     61.27 o 
   1   8   5      107.76      127.10     43.66 o 
   2   8   5     1229.25     1329.24     95.45 o 
   3   8   5      159.83      107.92     47.69 o 
   4   8   5      303.42      342.52     59.52 o 
   5   8   5       34.35       45.33     52.08 o 
   6   8   5       41.68       84.66     73.21 o 
 -14   9   5       11.44      -32.64     72.15 o 
 -13   9   5        2.99       -5.88     63.27 o 
 -12   9   5      342.45      351.31     81.82 o 
 -11   9   5      135.89       80.94     73.67 o 
 -10   9   5     1253.35     1335.95    115.22 o 
  -9   9   5        2.83       18.82     57.91 o 
  -8   9   5       39.79       54.34     59.80 o 
  -7   9   5     1112.77     1328.16    109.51 o 
  -6   9   5       52.83       42.18     45.23 o 
  -5   9   5     2260.34     2163.46     93.80 o 
  -4   9   5      163.11      265.51     49.69 o 
  -3   9   5      370.67      468.66     56.62 o 
  -2   9   5      926.37      735.12     56.47 o 
  -1   9   5      124.65      206.68     51.17 o 
   0   9   5     2291.16     2214.19    101.47 o 
   1   9   5       68.50       97.04     57.43 o 
   2   9   5      249.62      191.48     61.95 o 
   3   9   5       51.36       47.96     52.39 o 
   4   9   5       18.67       72.78     47.63 o 
   5   9   5      332.28      390.02     80.60 o 
 -14  10   5      166.40      223.61     90.78 o 
 -13  10   5       53.67       89.91     72.34 o 
 -12  10   5      119.27       73.53     76.56 o 
 -11  10   5      100.99      227.60     70.63 o 
 -10  10   5       67.10       44.81     64.66 o 
  -9  10   5     1291.92     1611.34    128.48 o 
  -8  10   5      558.74      587.81     93.08 o 
  -7  10   5      697.26      848.69     93.21 o 
  -6  10   5      156.98      102.68     63.16 o 
  -5  10   5      260.37      263.13     59.68 o 
  -4  10   5      743.09      757.31     68.96 o 
  -3  10   5      186.21      191.48     52.56 o 
  -2  10   5     1159.49     1145.18     70.76 o 
  -1  10   5       69.36      142.65     51.19 o 
   0  10   5       69.01       48.51     52.65 o 
   1  10   5      452.19      524.88     75.91 o 
   2  10   5      164.95      117.38     55.99 o 
   3  10   5      266.58      313.93     66.20 o 
   4  10   5       18.30       23.34     65.71 o 
 -13  11   5      120.08      107.36     76.90 o 
 -12  11   5      198.23      261.94     86.96 o 
 -11  11   5      130.55      141.52     75.42 o 
 -10  11   5      107.20      282.72     73.48 o 
  -9  11   5      142.99      144.61     67.22 o 
  -8  11   5      328.04      337.24     87.15 o 
  -7  11   5      304.87      327.64     82.07 o 
  -6  11   5      398.31      348.59     65.94 o 
  -5  11   5       40.86       59.16     47.00 o 
  -4  11   5       71.22       77.72     52.34 o 
  -3  11   5      143.06      133.14     49.03 o 
  -2  11   5      213.03      168.19     47.55 o 
  -1  11   5      441.77      448.07     72.29 o 
   0  11   5      165.41      134.38     62.53 o 
   1  11   5       38.52       67.75     55.13 o 
   2  11   5       17.77       73.18     57.22 o 
 -13  12   5        2.07      -52.62     82.96 o 
 -12  12   5       46.72       75.16     73.99 o 
 -11  12   5      197.30      336.51     91.21 o 
 -10  12   5      116.33      216.96     79.62 o 
  -9  12   5      342.31      455.89     85.47 o 
  -8  12   5       93.37       99.86     70.08 o 
  -7  12   5       43.34       73.27     66.93 o 
  -6  12   5      122.43       63.57     51.70 o 
  -5  12   5      113.03      189.72     56.44 o 
  -4  12   5      302.46      356.26     57.89 o 
  -3  12   5       55.90       91.86     45.59 o 
  -2  12   5      180.90      160.97    106.30 o 
  -1  12   5       33.90       40.33     61.22 o 
   0  12   5        1.58      105.41     66.46 o 
   1  12   5      185.81      292.52     76.39 o 
 -12  13   5        1.88      -13.47     78.16 o 
 -11  13   5      120.87      148.72     85.67 o 
 -10  13   5       54.29       64.83     72.89 o 
  -9  13   5        2.28       19.40     73.12 o 
  -8  13   5      452.67      522.59     98.62 o 
  -7  13   5       23.96       16.40     57.56 o 
  -6  13   5      248.19      261.78     65.34 o 
  -5  13   5       33.64       32.73     52.80 o 
  -4  13   5       17.74       42.89     50.21 o 
  -3  13   5      279.89      281.66     77.76 o 
  -2  13   5       19.62       80.36     88.49 o 
  -1  13   5      179.16      280.32     88.19 o 
 -10  14   5      171.01      187.67     83.93 o 
  -9  14   5       12.24       49.35     71.98 o 
  -8  14   5       70.64       25.49     70.06 o 
  -7  14   5      138.21      167.82     68.98 o 
  -6  14   5       41.34       74.37     70.23 o 
  -5  14   5      335.00      305.00     70.58 o 
  -4  14   5       18.43       36.38     71.20 o 
   0   0   6     4556.66     3941.59     90.14 o 
  -1   1   6    83852.95   110132.96   1621.43 o 
   0   1   6    16513.80    17453.85    146.46 o 
   1   1   6    27990.72    34202.01   1161.03 o 
  -3   2   6     2634.84     2339.64     96.19 o 
  -2   2   6     6764.13     8316.49     94.65 o 
  -1   2   6    26560.70    32986.95    253.83 o 
   0   2   6    54512.00    64570.43    865.90 o 
   1   2   6    10476.00    13505.40    164.59 o 
   2   2   6    11666.90     9468.31    207.58 o 
  -5   3   6     4208.42     4022.69     72.09 o 
  -4   3   6    27764.34    31357.28    308.02 o 
  -2   3   6     2718.69     2546.10     63.00 o 
  -1   3   6    10691.88    13465.90    183.03 o 
   1   3   6    15383.19    17833.60    466.59 o 
   2   3   6     2244.50     1662.88     76.08 o 
   3   3   6     8957.39     8949.32    201.57 o 
  -7   4   6     1134.57     1150.81     50.46 o 
  -6   4   6     9583.49    10215.79    169.16 o 
  -5   4   6     6248.09     4914.37     93.25 o 
  -4   4   6       22.17       64.62     19.03 o 
  -3   4   6    27536.47    32446.11    285.77 o 
  -2   4   6    11415.26     9187.31    230.01 o 
  -1   4   6    14454.66    16127.17    334.56 o 
   1   4   6     2179.13     1880.81     62.73 o 
   2   4   6     6116.85     7366.00    236.23 o 
   3   4   6      146.77      262.08     34.51 o 
   4   4   6     8317.29     7917.42    203.98 o 
  -9   5   6       92.06      138.10     41.11 o 
  -8   5   6      278.67      240.86     41.75 o 
  -7   5   6     3495.18     4376.33     90.01 o 
  -6   5   6     1420.31     1328.52     57.51 o 
  -5   5   6    10255.92    10308.68    212.67 o 
  -4   5   6     6214.59     4975.79     85.90 o 
  -3   5   6     4263.26     4177.46     76.17 o 
  -2   5   6     2459.48     1669.57     75.71 o 
  -1   5   6     2185.36     1772.64     60.56 o 
   0   5   6    14653.87    13389.57    268.68 o 
   1   5   6     1351.97      981.49     52.54 o 
   2   5   6     2704.05     2866.06     87.44 o 
   3   5   6      642.11      582.52     50.19 o 
   4   5   6      305.36      285.65     46.79 o 
   5   5   6     1593.24     1808.49     91.98 o 
 -11   6   6      244.29      169.80     50.03 o 
 -10   6   6     1222.95     1080.58     75.22 o 
  -9   6   6     4854.11     4629.07    129.34 o 
  -8   6   6     2625.55     2820.11     95.23 o 
  -7   6   6     2171.85     1860.80     72.93 o 
  -6   6   6     2622.90     2262.35     71.22 o 
  -5   6   6     1385.12     1328.52     47.70 o 
  -4   6   6    10367.15    10806.44    152.61 o 
  -3   6   6     8538.95     8547.58    203.16 o 
  -2   6   6     5415.19     6058.93    116.66 o 
  -1   6   6     1380.58      981.51     52.19 o 
   0   6   6     1023.39      977.13     51.82 o 
   1   6   6     2439.41     2363.44     83.99 o 
   2   6   6     2380.27     2515.41     90.12 o 
   3   6   6     2657.11     2830.80    137.05 o 
   4   6   6      580.17      566.34     64.52 o 
   5   6   6      335.97      399.99     61.04 o 
   6   6   6      116.76       89.96     44.84 o 
 -13   7   6      205.69      200.96     66.35 o 
 -12   7   6      713.80      684.46     99.02 o 
 -11   7   6      656.70      622.70     86.68 o 
 -10   7   6      960.13      931.62     79.54 o 
  -9   7   6      347.89      349.47     81.97 o 
  -8   7   6     1719.62     1872.86    135.16 o 
  -7   7   6     5504.23     4787.60    101.42 o 
  -6   7   6     1910.34     1524.03     65.61 o 
  -5   7   6     3664.67     4466.23    149.99 o 
  -4   7   6     1159.66     1083.68     62.45 o 
  -3   7   6      156.67      229.67     39.85 o 
  -2   7   6     2525.14     2521.70     84.53 o 
  -1   7   6     2414.23     2272.90     79.79 o 
   0   7   6     7304.30     7835.70    158.38 o 
   1   7   6      739.91      580.19     54.89 o 
   2   7   6      329.51      384.77     57.30 o 
   3   7   6      630.97      602.59     60.30 o 
   4   7   6      188.19      239.78     55.56 o 
   5   7   6      689.22      688.54     70.59 o 
   6   7   6      256.34      355.65     79.27 o 
   7   7   6       78.95       92.52     74.75 o 
 -14   8   6      275.48      308.58     93.77 o 
 -13   8   6       11.61        5.83     59.88 o 
 -12   8   6       57.77       30.58     73.19 o 
 -11   8   6      994.17     1082.79    111.24 o 
 -10   8   6      225.04      218.46     63.84 o 
  -9   8   6     3327.33     3307.43    164.12 o 
  -8   8   6      376.22      347.64     56.39 o 
  -7   8   6     1783.22     1940.65    114.65 o 
  -6   8   6     2636.21     2939.41    118.78 o 
  -5   8   6      298.21      260.58     47.38 o 
  -4   8   6     8301.86     8054.74    195.88 o 
  -3   8   6      657.99      599.70     48.70 o 
  -2   8   6     2640.47     2589.90     90.70 o 
  -1   8   6      751.38      721.69     54.77 o 
   0   8   6       99.15       91.96     37.80 o 
   1   8   6     4719.58     4925.81    165.04 o 
   2   8   6      600.98      620.85     78.05 o 
   3   8   6      867.47      904.48     74.23 o 
   4   8   6       65.39       99.20     51.76 o 
   5   8   6       54.84      -18.13     52.04 o 
   6   8   6      373.57      423.09     84.39 o 
 -14   9   6       25.12      -87.91     79.57 o 
 -13   9   6      636.90      752.57    105.82 o 
 -12   9   6      126.08       97.05     70.56 o 
 -11   9   6      349.02      492.21     87.75 o 
 -10   9   6      303.88      282.00     74.98 o 
  -9   9   6       92.64      264.13     68.75 o 
  -8   9   6     3532.84     3861.20    179.62 o 
  -7   9   6      326.98      239.29     67.94 o 
  -6   9   6     4710.86     4510.39    182.16 o 
  -5   9   6       77.26      123.14     50.94 o 
  -4   9   6      345.02      297.42     49.95 o 
  -3   9   6     2541.00     2578.39     97.83 o 
  -2   9   6      313.40      338.34     46.47 o 
  -1   9   6     4613.81     4627.04    127.22 o 
   0   9   6       17.42       51.61     41.97 o 
   1   9   6      365.26      298.99     58.29 o 
   2   9   6      493.77      479.82     74.35 o 
   3   9   6       21.65       81.21     48.00 o 
   4   9   6      730.19      816.42     82.44 o 
   5   9   6       39.01       69.74     61.72 o 
 -14  10   6       40.41      -13.66     61.66 o 
 -13  10   6       32.91       54.84     85.52 o 
 -12  10   6      232.02      189.42     75.13 o 
 -11  10   6      387.28      363.25     84.50 o 
 -10  10   6      725.99      760.19    103.54 o 
  -9  10   6      316.29      439.93     86.19 o 
  -8  10   6      245.11      387.30     74.37 o 
  -7  10   6      969.75      927.05    104.36 o 
  -6  10   6     1251.75     1164.77    110.75 o 
  -5  10   6     1571.06     1618.51    106.11 o 
  -4  10   6      598.21      568.14     67.29 o 
  -3  10   6      653.46      604.02     63.37 o 
  -2  10   6      576.78      519.97     59.05 o 
  -1  10   6      357.92      240.60     55.92 o 
   0  10   6      638.53      784.08     81.86 o 
   1  10   6      240.56      321.57     68.61 o 
   2  10   6      531.04      606.29     81.28 o 
   3  10   6       35.65       55.52     48.36 o 
   4  10   6       33.77       33.13     50.80 o 
 -13  11   6      210.49      299.32    100.06 o 
 -12  11   6       63.01       28.65     61.24 o 
 -11  11   6      132.96      193.76     73.69 o 
 -10  11   6      379.08      439.03     87.79 o 
  -9  11   6      366.89      451.24     89.91 o 
  -8  11   6      985.62      941.24    106.14 o 
  -7  11   6      656.39      830.38    106.95 o 
  -6  11   6      244.75       74.93     61.29 o 
  -5  11   6      312.71      311.51     59.32 o 
  -4  11   6      210.86      158.18     54.99 o 
  -3  11   6      830.68      875.27     77.08 o 
  -2  11   6      518.50      412.00     63.19 o 
  -1  11   6      230.76      278.31     64.30 o 
   0  11   6       83.90       62.10     58.86 o 
   1  11   6       78.86       70.56     58.92 o 
   2  11   6      283.90      211.44     96.20 o 
 -13  12   6       19.25      -20.06     83.16 o 
 -12  12   6      307.62      433.38     96.74 o 
 -11  12   6       57.09       43.10     76.52 o 
 -10  12   6      228.85      206.55     79.02 o 
  -9  12   6      115.26       99.95     67.73 o 
  -8  12   6       57.12       48.47     67.10 o 
  -7  12   6      777.96      799.85    108.53 o 
  -6  12   6      121.77      169.68     60.79 o 
  -5  12   6      642.17      610.47     70.77 o 
  -4  12   6       65.93      103.18     49.41 o 
  -3  12   6       32.49       23.80     46.63 o 
  -2  12   6      533.32      648.56     82.34 o 
  -1  12   6       84.56      133.91     59.89 o 
   0  12   6      414.12      350.50     96.79 o 
   1  12   6       34.60      130.99     70.01 o 
 -12  13   6       19.70      -27.04     80.17 o 
 -11  13   6      207.54      276.16     95.24 o 
 -10  13   6       32.94       77.86     82.17 o 
  -9  13   6      643.96      822.93    114.12 o 
  -8  13   6       13.03       58.80     72.93 o 
  -7  13   6      202.56      196.91     66.73 o 
  -6  13   6      269.84      350.26     69.24 o 
  -5  13   6       56.38       81.71     58.83 o 
  -4  13   6      723.54      766.20     82.76 o 
  -3  13   6       38.14       21.33     80.44 o 
  -2  13   6      294.85      364.49    101.87 o 
  -1  13   6       35.59       88.30     63.73 o 
 -10  14   6       38.43      139.96     84.53 o 
  -9  14   6       25.62      102.90     91.62 o 
  -8  14   6      271.99      264.54     76.30 o 
  -7  14   6       77.89      133.59     74.31 o 
  -6  14   6      370.32      429.93     76.42 o 
  -5  14   6       37.78       64.16     62.69 o 
  -4  14   6       36.95       71.18     82.58 o 
  -1   1   7      191.02      178.57     20.03 o 
   0   1   7    10294.49    12872.82    106.93 o 
   1   1   7     1100.58     1048.52     30.12 o 
  -3   2   7     1226.26     1140.42     42.47 o 
  -2   2   7     3406.26     4285.54     70.09 o 
  -1   2   7     1096.37      880.31     28.52 o 
   0   2   7        7.08      102.85     33.81 o 
   1   2   7     5801.36     5780.77     82.03 o 
   2   2   7     2393.53     2797.88     89.19 o 
  -5   3   7      593.60      525.47     41.84 o 
  -4   3   7     1235.25     1641.32     55.15 o 
  -3   3   7     4674.06     4474.90    105.76 o 
  -2   3   7     1372.59     1245.01     47.79 o 
  -1   3   7     5988.13     5845.27     87.50 o 
   0   3   7     5455.17     6248.63    111.21 o 
   1   3   7      361.47      480.07     27.75 o 
   2   3   7     3621.58     3943.85     78.91 o 
   3   3   7      338.97      463.17     34.60 o 
  -7   4   7      128.54      114.18     37.23 o 
  -6   4   7     2820.21     2921.09     65.66 o 
  -5   4   7     2845.70     2454.34     68.49 o 
  -4   4   7     3759.24     2983.25    105.93 o 
  -3   4   7     1319.10     1819.36     71.25 o 
  -2   4   7     2266.16     2873.06     74.88 o 
  -1   4   7      469.44      639.18     36.44 o 
   0   4   7     1930.32     2853.10     67.81 o 
   1   4   7     3059.67     2781.90     72.39 o 
   2   4   7     1105.57     1033.84     50.64 o 
   3   4   7     1146.11     1443.15     74.30 o 
   4   4   7      658.41      568.79     55.38 o 
  -9   5   7       37.77       -6.43     36.76 o 
  -8   5   7     1529.30     1470.43     72.84 o 
  -7   5   7      954.06      763.00     51.05 o 
  -6   5   7     4630.74     4645.90    100.57 o 
  -5   5   7     3933.76     3769.15    132.42 o 
  -4   5   7     2960.02     2752.85     53.11 o 
  -3   5   7      684.58      696.12     33.89 o 
  -2   5   7     3568.01     3654.81     92.68 o 
  -1   5   7     2813.65     2670.13     73.86 o 
   0   5   7      190.88      219.93     30.42 o 
   1   5   7      516.15      422.51     47.67 o 
   2   5   7      880.63      975.28     55.06 o 
   3   5   7       56.33      -11.59     40.52 o 
   4   5   7     1260.90     1307.52     77.11 o 
   5   5   7       99.19      160.03     46.17 o 
 -11   6   7      118.88       69.05     52.16 o 
 -10   6   7      884.29      881.66     73.42 o 
  -9   6   7      987.61      906.47     68.17 o 
  -8   6   7      478.31      469.55     47.35 o 
  -7   6   7      728.56      624.73     49.95 o 
  -6   6   7       27.74      -14.58     24.89 o 
  -5   6   7     4580.31     4757.73     83.73 o 
  -4   6   7     2659.64     2813.73     93.80 o 
  -3   6   7      428.35      623.70     54.63 o 
  -2   6   7     1165.00      998.95     52.40 o 
  -1   6   7      606.92      432.35     40.02 o 
   0   6   7      591.50      524.71     47.72 o 
   1   6   7      886.36      652.25     50.81 o 
   2   6   7      781.69      790.21     72.36 o 
   3   6   7      241.43      251.74     53.90 o 
   4   6   7       88.67      208.85     49.19 o 
   5   6   7      258.62      306.22     55.77 o 
   6   6   7      125.92      138.59     59.83 o 
 -13   7   7      282.74      443.86     90.29 o 
 -12   7   7       68.95      -20.76     58.17 o 
 -11   7   7       73.02      133.69     65.66 o 
 -10   7   7      346.91      333.80     74.90 o 
  -9   7   7      846.44     1125.33    102.63 o 
  -8   7   7     1759.29     1522.61    106.41 o 
  -7   7   7      760.02      804.97     67.19 o 
  -6   7   7      770.38      666.00     48.88 o 
  -5   7   7      983.67      784.15     50.25 o 
  -4   7   7       73.43       72.77     35.05 o 
  -3   7   7     1178.16     1385.45     70.11 o 
  -2   7   7      879.23      934.00     56.17 o 
  -1   7   7     1008.38      670.92     47.49 o 
   0   7   7      455.46      246.93     36.91 o 
   1   7   7      317.86      263.04     50.95 o 
   2   7   7     1242.34     1389.85     93.47 o 
   3   7   7      789.26      843.44     81.80 o 
   4   7   7      528.01      524.69     63.72 o 
   5   7   7       67.58       34.46     47.70 o 
   6   7   7        8.99       40.87     67.45 o 
   7   7   7      125.74      182.84     79.36 o 
 -14   8   7       13.23      -28.63     60.68 o 
 -13   8   7       71.51       29.62     69.20 o 
 -12   8   7      519.32      551.78     97.88 o 
 -11   8   7      168.17      155.90     70.55 o 
 -10   8   7      504.75      474.67     79.13 o 
  -9   8   7       78.13      213.77     85.89 o 
  -8   8   7      103.06       88.03     42.61 o 
  -7   8   7     1783.48     1600.60     89.87 o 
  -6   8   7      448.13      500.85     69.26 o 
  -5   8   7     1391.13     1311.77    100.66 o 
  -4   8   7      645.43      602.56     64.29 o 
  -3   8   7       49.45       -7.19     32.80 o 
  -2   8   7      786.15      761.29     53.72 o 
  -1   8   7      303.04      260.41     43.43 o 
   0   8   7     2025.78     2167.26     93.28 o 
   1   8   7      556.20      447.13     67.46 o 
   2   8   7      561.86      565.12     73.79 o 
   3   8   7      256.48      265.69     56.21 o 
   4   8   7       34.18       81.86     56.31 o 
   5   8   7      344.37      448.39     82.87 o 
   6   8   7       42.47       62.04     67.68 o 
 -14   9   7      199.91      129.30     84.78 o 
 -13   9   7        2.29      -29.93     71.44 o 
 -12   9   7      191.72      126.56     83.63 o 
 -11   9   7      259.25      208.93     73.44 o 
 -10   9   7       49.37       13.69     63.41 o 
  -9   9   7     1053.31     1172.59    112.09 o 
  -8   9   7       82.49      144.64     56.77 o 
  -7   9   7      781.93      791.71     86.44 o 
  -6   9   7     1067.62     1041.62     98.33 o 
  -5   9   7       43.40       59.60     52.59 o 
  -4   9   7     1300.23     1289.77     80.26 o 
  -3   9   7      238.73      112.73     42.41 o 
  -2   9   7     1314.46     1382.62     75.11 o 
  -1   9   7      566.96      494.62     56.45 o 
   0   9   7      338.31      265.13     58.93 o 
   1   9   7      645.75      539.58     73.14 o 
   2   9   7        6.92       41.60     46.47 o 
   3   9   7      398.78      339.86     66.77 o 
   4   9   7        9.49       19.65     50.87 o 
   5   9   7       36.33       83.85     65.45 o 
 -14  10   7        8.86       86.87     83.88 o 
 -13  10   7      346.99      450.25     97.24 o 
 -12  10   7      114.54      116.37     78.74 o 
 -11  10   7      130.29       76.77     69.04 o 
 -10  10   7       73.38      154.27     74.12 o 
  -9  10   7       61.72      101.73     56.94 o 
  -8  10   7      511.40      542.53     88.50 o 
  -7  10   7      340.78      375.27     71.44 o 
  -6  10   7      812.71      750.30     90.35 o 
  -5  10   7      110.25      137.10     50.59 o 
  -4  10   7      111.63      123.38     48.13 o 
  -3  10   7      779.77      811.90     65.71 o 
  -2  10   7      552.00      578.51     58.59 o 
  -1  10   7      619.93      455.64     72.58 o 
   0  10   7        3.26      -10.30     55.44 o 
   1  10   7       89.86       18.13     62.50 o 
   2  10   7       69.62      105.71     63.91 o 
   3  10   7       96.12      129.91     59.17 o 
   4  10   7      180.26      225.64     69.45 o 
 -13  11   7       27.24      100.42     91.66 o 
 -12  11   7       83.10       33.27     68.76 o 
 -11  11   7      117.74      111.50     76.26 o 
 -10  11   7      148.60      102.83     72.64 o 
  -9  11   7      280.16      467.96     81.15 o 
  -8  11   7      173.61      180.42     80.13 o 
  -7  11   7       62.13      185.51     69.44 o 
  -6  11   7      116.09       59.73     60.91 o 
  -5  11   7      269.83      303.84     61.16 o 
  -4  11   7      515.26      523.72     65.85 o 
  -3  11   7      279.73      257.85     60.92 o 
  -2  11   7        5.68       39.05     51.18 o 
  -1  11   7       82.61       89.13     59.09 o 
   0  11   7      195.74      167.85     69.95 o 
   1  11   7      109.52      110.86     58.78 o 
   2  11   7       75.66       75.93     56.93 o 
 -13  12   7      175.22       76.88     90.02 o 
 -12  12   7       46.42       47.62     70.24 o 
 -11  12   7       79.04      133.56     80.20 o 
 -10  12   7      106.83      132.66     79.76 o 
  -9  12   7      198.59      140.51     77.89 o 
  -8  12   7      529.82      525.04     97.74 o 
  -7  12   7       67.06      130.00     66.19 o 
  -6  12   7      148.61      182.95     69.34 o 
  -5  12   7       64.16       61.52     50.49 o 
  -4  12   7       38.29       47.17     47.31 o 
  -3  12   7      394.79      346.13     79.99 o 
  -2  12   7       65.04        3.15     47.95 o 
  -1  12   7      111.38      152.60     61.91 o 
   0  12   7       19.35       77.16     68.90 o 
   1  12   7        5.10      118.19     70.17 o 
 -12  13   7      175.39      186.91     84.73 o 
 -11  13   7       25.86       11.54     76.59 o 
 -10  13   7      333.13      443.91    103.45 o 
  -9  13   7        3.29       32.59     70.09 o 
  -8  13   7       78.20      185.08     77.71 o 
  -7  13   7      272.73      351.12     83.66 o 
  -6  13   7        6.83       85.20     58.89 o 
  -5  13   7      330.79      387.83     72.01 o 
  -4  13   7        9.38       49.48     67.42 o 
  -3  13   7       97.20       90.10     90.29 o 
  -2  13   7       72.67      178.94     92.67 o 
  -1  13   7        5.19       61.71     64.91 o 
 -10  14   7        8.96       30.62     81.51 o 
  -9  14   7      200.80      245.12     89.94 o 
  -8  14   7       14.85       44.33     77.59 o 
  -7  14   7      124.89      145.23     73.98 o 
  -6  14   7       39.46       42.11     65.58 o 
  -5  14   7       39.06       85.56     65.46 o 
  -4  14   7      182.81      240.31     72.62 o 
  -1   1   8    16494.74    15836.65    122.75 o 
   0   1   8     1062.01     1029.49     33.78 o 
   1   1   8     9906.48    11318.49    133.55 o 
  -3   2   8     2888.64     3062.50     82.76 o 
  -2   2   8     6634.19     7213.33    146.19 o 
  -1   2   8     9637.29    10942.38    104.32 o 
   0   2   8     8939.27    13489.88    119.23 o 
   1   2   8    19041.98    17363.06    367.57 o 
   2   2   8    13666.08    14293.26    174.80 o 
  -5   3   8     2246.67     2631.54     89.76 o 
  -4   3   8      759.26      511.57     34.24 o 
  -3   3   8    14433.36    16074.37    154.77 o 
  -2   3   8     3091.73     3316.34     96.63 o 
  -1   3   8    19053.32    17711.34    240.07 o 
   0   3   8    13248.83    15093.94    217.83 o 
   1   3   8      425.06      334.58     24.61 o 
   2   3   8     7863.96     9068.37    136.24 o 
   3   3   8     6685.79     9019.86    115.00 o 
  -7   4   8     9522.43     9338.91    269.67 o 
  -6   4   8      789.13      589.65     45.03 o 
  -5   4   8    11406.90    12573.70    379.58 o 
  -4   4   8     2090.02     2062.70     47.31 o 
  -3   4   8      854.69      622.59     42.89 o 
  -2   4   8    13123.51    13436.46    163.25 o 
  -1   4   8      359.75      283.85     31.10 o 
   0   4   8    18170.10    20082.85    451.01 o 
   1   4   8     1092.32      915.25     34.93 o 
   2   4   8     4112.43     3552.82     83.09 o 
   3   4   8     2125.82     2580.63    139.51 o 
   4   4   8       35.89       39.78     35.36 o 
  -9   5   8     3521.71     3099.69    139.43 o 
  -8   5   8     1767.91     1739.11     99.84 o 
  -7   5   8     3822.54     3901.77    126.71 o 
  -6   5   8     2921.27     2963.70    125.83 o 
  -5   5   8     1016.38      765.18     40.24 o 
  -4   5   8    11505.51    13210.55    287.09 o 
  -3   5   8     2169.31     2746.04     82.79 o 
  -2   5   8     8130.16     9282.15    232.63 o 
  -1   5   8     1050.27      816.08     44.79 o 
   0   5   8      331.77      348.71     32.53 o 
   1   5   8     3285.94     3551.40     92.63 o 
   2   5   8     1923.48     1955.96     93.99 o 
   3   5   8     3230.66     3430.92    125.35 o 
   4   5   8      121.92       28.93     38.86 o 
   5   5   8      626.14      610.95     65.80 o 
 -11   6   8      474.37      457.83     74.53 o 
 -10   6   8      408.74      442.96     82.53 o 
  -9   6   8      304.11      185.63     75.35 o 
  -8   6   8     2571.05     2976.63    116.58 o 
  -7   6   8     3134.94     3285.33    125.47 o 
  -6   6   8     5014.53     5058.43    205.26 o 
  -5   6   8     2860.25     3096.43     90.94 o 
  -4   6   8      846.45      634.67     38.93 o 
  -3   6   8     6560.65     8334.45    166.32 o 
  -2   6   8     3965.16     3558.67     93.70 o 
  -1   6   8     3195.84     3282.52     88.57 o 
   0   6   8     1060.60      929.28     51.10 o 
   1   6   8     1510.51     1546.26     70.74 o 
   2   6   8      313.82      239.50     48.16 o 
   3   6   8      843.93      741.52     72.42 o 
   4   6   8     1908.94     2190.34    103.69 o 
   5   6   8      724.88      657.59     75.38 o 
   6   6   8      260.91      161.94     71.26 o 
 -13   7   8       88.66       90.77     74.03 o 
 -12   7   8      209.48      238.00     76.62 o 
 -11   7   8      621.52      591.86     96.56 o 
 -10   7   8      513.75      375.04     77.31 o 
  -9   7   8     1981.65     1999.90    128.45 o 
  -8   7   8      370.28      623.59     87.07 o 
  -7   7   8     1312.16     1296.91     81.67 o 
  -6   7   8     3121.60     3401.68    129.85 o 
  -5   7   8     3786.91     3955.35    127.41 o 
  -4   7   8     9222.38     9106.39    458.74 o 
  -3   7   8     2091.45     2484.34     84.27 o 
  -2   7   8     2004.99     1849.97     74.66 o 
  -1   7   8     1401.22     1217.93     61.53 o 
   0   7   8      588.51      571.01     46.94 o 
   1   7   8     3076.86     3086.04    145.96 o 
   2   7   8     1117.46     1164.65     87.42 o 
   3   7   8     1180.97     1140.65     89.06 o 
   4   7   8       24.81       87.23     48.97 o 
   5   7   8      145.49      147.01     58.19 o 
   6   7   8      385.73      527.81     93.16 o 
   7   7   8      154.99      189.05     83.30 o 
 -14   8   8       62.75       16.33     75.94 o 
 -13   8   8      706.30      682.39    102.92 o 
 -12   8   8       32.43      -21.16     59.33 o 
 -11   8   8      303.33      326.21     77.23 o 
 -10   8   8      763.97      850.28     97.64 o 
  -9   8   8      177.57      206.60     59.18 o 
  -8   8   8     2789.63     3583.20    139.59 o 
  -7   8   8      324.42      554.96     63.62 o 
  -6   8   8     2413.57     2657.86    111.60 o 
  -5   8   8     1890.99     1784.52    111.22 o 
  -4   8   8       33.71       44.83     46.17 o 
  -3   8   8     3251.44     3514.54    107.05 o 
  -2   8   8      296.74      219.11     38.20 o 
  -1   8   8     3011.40     3219.57    102.05 o 
   0   8   8       42.60       53.78     52.01 o 
   1   8   8      630.66      620.14     71.75 o 
   2   8   8     1233.98     1376.87     98.57 o 
   3   8   8      253.82      232.54     58.52 o 
   4   8   8     1102.14     1121.50     88.02 o 
   5   8   8       49.54       41.78     68.35 o 
   6   8   8       64.06      117.99     71.37 o 
 -14   9   8       38.21      -16.09     64.22 o 
 -13   9   8        7.71      -36.90     82.91 o 
 -12   9   8      764.61      713.60    106.75 o 
 -11   9   8      167.90      232.63     77.37 o 
 -10   9   8     1164.71     1145.63    114.31 o 
  -9   9   8      192.61       36.98     68.54 o 
  -8   9   8      184.11      197.49     66.13 o 
  -7   9   8     2126.55     2275.00    113.44 o 
  -6   9   8      376.98      203.13     83.27 o 
  -5   9   8     3512.24     3099.43    151.96 o 
  -4   9   8      109.47       34.06     42.66 o 
  -3   9   8      875.47      700.80     59.55 o 
  -2   9   8     1150.12     1182.58     71.36 o 
  -1   9   8      643.15      561.67     61.12 o 
   0   9   8     2754.27     3042.12    140.68 o 
   1   9   8      106.91      146.26     55.48 o 
   2   9   8      476.87      416.86     68.78 o 
   3   9   8      169.88      132.66     52.86 o 
   4   9   8       36.89       28.78     66.00 o 
   5   9   8      265.74      244.54     75.65 o 
 -13  10   8       85.78       99.32     92.62 o 
 -12  10   8      114.83      263.37    112.58 o 
 -11  10   8      181.90      129.47     73.89 o 
 -10  10   8      170.83       75.49     61.33 o 
  -9  10   8     1177.46     1193.41    120.30 o 
  -8  10   8      788.85      873.31    100.16 o 
  -7  10   8      525.02      443.74     79.59 o 
  -6  10   8      413.83      431.25     82.87 o 
  -5  10   8      651.53      551.26     89.17 o 
  -4  10   8     1933.33     2188.05    109.02 o 
  -3  10   8     1125.13      955.27     70.21 o 
  -2  10   8     1204.95     1485.93     83.81 o 
  -1  10   8       93.03      115.44     62.54 o 
   0  10   8       14.40       15.65     54.23 o 
   1  10   8      434.21      511.71     75.74 o 
   2  10   8      199.44      189.17     63.54 o 
   3  10   8      334.11      292.92     63.78 o 
 -13  11   8      153.04      128.78     86.06 o 
 -12  11   8      349.11      458.52    139.24 o 
 -11  11   8      158.40       50.07     77.55 o 
 -10  11   8      186.87      285.33     81.76 o 
  -9  11   8      155.42      164.87     80.46 o 
  -8  11   8      316.34      284.21     90.35 o 
  -7  11   8      600.20      610.15     90.31 o 
  -6  11   8      484.75      422.18     75.36 o 
  -5  11   8      771.33      676.64     73.03 o 
  -4  11   8       19.62       40.17     46.87 o 
  -3  11   8      255.68      226.26     48.88 o 
  -2  11   8      431.40      329.27     53.98 o 
  -1  11   8      445.18      476.26     77.85 o 
   0  11   8      404.89      426.70     73.84 o 
   1  11   8      144.83      114.89     68.21 o 
   2  11   8       19.44       -2.29     56.80 o 
 -12  12   8       15.60      -19.55     82.33 o 
 -11  12   8      343.73      413.47     98.58 o 
 -10  12   8      115.27      192.92     80.91 o 
  -9  12   8      741.77      771.72    112.77 o 
  -8  12   8       36.80      -10.08     74.34 o 
  -7  12   8      230.14      200.99     63.90 o 
  -6  12   8      265.38      204.80     63.28 o 
  -5  12   8      145.80      155.00     54.73 o 
  -4  12   8     1085.19     1208.75     92.81 o 
  -3  12   8      174.82       90.60     69.90 o 
  -2  12   8      191.97      148.62     59.01 o 
  -1  12   8      149.42      121.03     60.52 o 
   0  12   8        1.35       65.36     65.20 o 
 -11  13   8      138.16      196.77     85.31 o 
 -10  13   8       94.11      146.52    118.27 o 
  -9  13   8        9.24       66.58     71.94 o 
  -8  13   8      696.67      847.69    112.05 o 
  -7  13   8       87.31      123.52     75.84 o 
  -6  13   8      384.75      595.44     88.24 o 
  -5  13   8       56.01       57.99     58.79 o 
  -4  13   8       35.21      134.09     70.12 o 
  -3  13   8      343.11      334.56    102.97 o 
  -2  13   8       21.59       73.60     89.60 o 
  -9  14   8       36.24      123.53     95.47 o 
  -8  14   8       62.00      139.51     83.79 o 
  -7  14   8      157.33      241.72     84.36 o 
  -6  14   8       64.83       58.68     76.20 o 
  -5  14   8      266.41      369.62    104.43 o 
   0   0   9     1864.82     2996.61     96.14 o 
  -1   1   9     7497.44     9183.35     97.57 o 
   0   1   9     1118.18     1179.29     35.89 o 
   1   1   9    14135.43    17001.67    308.78 o 
  -3   2   9     4741.09     4951.16    108.53 o 
  -2   2   9     4973.04     4970.01     69.73 o 
  -1   2   9    13709.54    16398.23    179.82 o 
   0   2   9     3308.47     3820.43     77.54 o 
   1   2   9     1919.11     2048.56     61.49 o 
   2   2   9      666.90      653.92     43.52 o 
  -5   3   9     2884.82     2619.64     82.28 o 
  -4   3   9     1344.30     1266.52     47.04 o 
  -3   3   9     2359.21     2329.65     66.76 o 
  -2   3   9     5018.06     4819.70    120.28 o 
  -1   3   9     2099.01     2276.17     57.14 o 
   0   3   9     3372.32     2985.41     62.44 o 
   1   3   9      316.75      298.79     24.79 o 
   2   3   9     1081.92     1296.24     64.34 o 
   3   3   9     3283.22     3226.20    103.39 o 
  -7   4   9     1348.62     1696.27     76.36 o 
  -6   4   9     3064.65     3329.50     90.90 o 
  -5   4   9      330.98      277.17     46.86 o 
  -4   4   9      302.63      417.75     41.99 o 
  -3   4   9     1777.53     1691.67     64.05 o 
  -2   4   9      566.83      564.99     42.96 o 
  -1   4   9      290.47      241.42     29.89 o 
   0   4   9        1.63        0.15     24.33 o 
   1   4   9      162.37      121.52     26.67 o 
   2   4   9     2643.42     3325.71    108.63 o 
   3   4   9       33.27       55.91     36.23 o 
   4   4   9     3012.16     2474.81     95.64 o 
  -9   5   9      183.33      114.37     53.25 o 
  -8   5   9      163.75      140.52     39.54 o 
  -7   5   9      147.61      179.91     36.42 o 
  -6   5   9      117.26      107.37     29.47 o 
  -5   5   9     3701.76     3264.72     67.55 o 
  -4   5   9      338.11      188.40     39.61 o 
  -3   5   9     3122.26     2735.03     98.46 o 
  -2   5   9     1146.54     1363.54     62.26 o 
  -1   5   9      169.98      130.52     27.60 o 
   0   5   9     1534.35     1112.37     49.84 o 
   1   5   9      515.06      658.42     46.70 o 
   2   5   9      980.18     1001.39     70.66 o 
   3   5   9      530.30      355.51     54.03 o 
   4   5   9       93.02       32.30     40.15 o 
   5   5   9      426.59      594.74     72.02 o 
 -11   6   9      117.64       84.78     58.87 o 
 -10   6   9      123.29       70.93     56.50 o 
  -9   6   9     1093.27     1097.14     99.61 o 
  -8   6   9      630.80      463.56     68.52 o 
  -7   6   9      592.17      415.25     62.29 o 
  -6   6   9       44.24       -6.02     38.92 o 
  -5   6   9      109.37      184.48     44.38 o 
  -4   6   9     3088.70     3341.05    112.31 o 
  -3   6   9     3355.83     3408.51    111.16 o 
  -2   6   9     2564.82     3421.82    109.84 o 
  -1   6   9      544.69      598.50     43.74 o 
   0   6   9      674.11      847.96     58.02 o 
   1   6   9      852.09      935.24     74.35 o 
   2   6   9      135.20      139.78     45.37 o 
   3   6   9     1317.95     1330.69     89.93 o 
   4   6   9      144.22      172.26     47.75 o 
   5   6   9       70.76       43.89     53.87 o 
   6   6   9      125.67      126.82     68.49 o 
 -13   7   9      132.23      138.68     68.70 o 
 -12   7   9      305.55      342.33     76.88 o 
 -11   7   9      289.09      274.24     83.34 o 
 -10   7   9      443.15      382.40     89.14 o 
  -9   7   9      164.63       83.04     53.43 o 
  -8   7   9      372.40      387.75     65.73 o 
  -7   7   9     1237.12     1041.47     74.92 o 
  -6   7   9      623.29      481.28     57.85 o 
  -5   7   9      158.83      275.13     49.44 o 
  -4   7   9     1287.36     1564.48    100.51 o 
  -3   7   9       40.58      101.42     35.99 o 
  -2   7   9      945.43     1031.99     59.47 o 
  -1   7   9      888.19      952.89     66.37 o 
   0   7   9      934.86      986.77     68.11 o 
   1   7   9      871.84      949.27     79.59 o 
   2   7   9      155.91       64.37     52.71 o 
   3   7   9      541.78      441.22     67.48 o 
   4   7   9      324.94      280.43     56.15 o 
   5   7   9      343.24      311.79     74.41 o 
   6   7   9      199.72      239.17     84.27 o 
   7   7   9       30.25       77.75     80.38 o 
 -14   8   9      192.51      258.71     92.22 o 
 -13   8   9       18.94       63.16     76.48 o 
 -12   8   9       44.15       74.90     64.91 o 
 -11   8   9      460.82      331.10     77.76 o 
 -10   8   9       77.64       99.12     60.39 o 
  -9   8   9     1018.09     1126.89    111.68 o 
  -8   8   9       79.71       26.32     50.12 o 
  -7   8   9      417.65      391.00     57.38 o 
  -6   8   9      612.48      500.10     60.57 o 
  -5   8   9      165.73      158.65     55.13 o 
  -4   8   9     3054.98     2671.66    132.81 o 
  -3   8   9      535.72      356.62     47.68 o 
  -2   8   9      119.84      106.21     36.31 o 
  -1   8   9      892.35     1054.84     68.16 o 
   0   8   9        0.87       36.06     43.28 o 
   1   8   9     1207.42     1276.00     96.90 o 
   2   8   9       47.87       24.60     51.88 o 
   3   8   9      423.75      476.05     79.18 o 
   4   8   9      113.18      145.36     66.89 o 
   5   8   9        9.07       -2.34     69.77 o 
   6   8   9      195.12      137.36     79.45 o 
 -14   9   9        6.72      -74.01     85.79 o 
 -13   9   9      303.20      447.04    106.42 o 
 -12   9   9       27.45       80.87     67.27 o 
 -11   9   9      343.85      359.24     88.11 o 
 -10   9   9       89.95      145.13     65.55 o 
  -9   9   9       71.42        9.74     50.40 o 
  -8   9   9     1084.00     1120.61     85.67 o 
  -7   9   9      179.60       96.96     50.25 o 
  -6   9   9      999.88     1089.18    101.42 o 
  -5   9   9      183.51      190.45     63.74 o 
  -4   9   9      105.86       72.51     47.10 o 
  -3   9   9     1343.13     1224.08     71.63 o 
  -2   9   9      165.77      133.83     39.54 o 
  -1   9   9     1184.67      975.35     86.04 o 
   0   9   9       27.17       67.91     46.16 o 
   1   9   9       39.68      -12.05     45.15 o 
   2   9   9      319.50      304.90     66.98 o 
   3   9   9       46.31      167.05     57.57 o 
   4   9   9      298.28      192.87     78.47 o 
   5   9   9       10.25      -15.89     58.34 o 
 -13  10   9        3.82       60.91     89.23 o 
 -12  10   9      222.43      320.58     91.02 o 
 -11  10   9       96.27      161.54     82.62 o 
 -10  10   9      626.79      673.63    100.55 o 
  -9  10   9       76.47       78.64     67.30 o 
  -8  10   9       83.39       81.55     64.84 o 
  -7  10   9      422.26      415.58     95.19 o 
  -6  10   9      145.64      138.62     61.78 o 
  -5  10   9      431.42      509.66     76.49 o 
  -4  10   9      154.56       80.60     49.44 o 
  -3  10   9      558.90      484.80     58.32 o 
  -2  10   9       41.01       18.63     40.99 o 
  -1  10   9       33.32       69.52     50.82 o 
   0  10   9      409.44      422.14     66.67 o 
   1  10   9      111.80      115.11     66.47 o 
   2  10   9      237.87      156.29     57.76 o 
   3  10   9        4.99        6.26     52.22 o 
 -13  11   9      147.23      147.91     91.00 o 
 -12  11   9       76.26       98.97     73.95 o 
 -11  11   9       60.98       55.93     74.35 o 
 -10  11   9       87.63      193.35     86.26 o 
  -9  11   9      359.45      397.10     94.12 o 
  -8  11   9      433.46      518.07     87.85 o 
  -7  11   9      290.56      245.45     76.70 o 
  -6  11   9      124.47      111.30     60.69 o 
  -5  11   9       74.09       20.22     53.41 o 
  -4  11   9      322.53      208.45     57.65 o 
  -3  11   9      403.75      406.27     64.59 o 
  -2  11   9      350.36      266.17     60.47 o 
  -1  11   9      117.61      138.30     63.12 o 
   0  11   9      121.58       72.04     54.20 o 
   1  11   9       58.86       66.98     62.14 o 
   2  11   9       85.21       78.06     74.44 o 
 -12  12   9      134.13      184.41     92.30 o 
 -11  12   9       71.61       62.54     91.21 o 
 -10  12   9      207.59      115.30     67.07 o 
  -9  12   9       33.32       42.23     84.26 o 
  -8  12   9       40.83      -14.33     75.96 o 
  -7  12   9      319.70      344.85     85.32 o 
  -6  12   9      120.53      117.58     57.10 o 
  -5  12   9      329.80      331.51     70.44 o 
  -4  12   9      120.78       74.28     60.83 o 
  -3  12   9       43.50      128.76     85.46 o 
  -2  12   9      229.46      257.69     76.66 o 
  -1  12   9       55.99       81.28     65.55 o 
   0  12   9      138.56      134.93     64.40 o 
 -11  13   9      150.07      214.22     91.95 o 
 -10  13   9        5.10       27.95     89.21 o 
  -9  13   9      301.37      377.37     85.55 o 
  -8  13   9       18.51       25.68     65.11 o 
  -7  13   9      132.24      149.96     70.94 o 
  -6  13   9      191.62      182.89     73.25 o 
  -5  13   9        8.97       34.20     75.94 o 
  -4  13   9      288.89      271.78     93.42 o 
  -3  13   9        4.26       80.75     71.84 o 
  -2  13   9       88.29      129.85     70.29 o 
  -9  14   9        7.00      125.91     86.48 o 
  -8  14   9      195.31      307.55     89.74 o 
  -7  14   9       31.09       -3.37     62.98 o 
  -6  14   9      188.06       85.62     76.70 o 
  -5  14   9        9.48       -7.55     76.59 o 
  -1   1  10      101.13       62.65     18.23 o 
   0   1  10    19341.60    21480.82    170.86 o 
   1   1  10     7844.33     7876.87    137.64 o 
  -3   2  10    14261.13    14410.71    348.80 o 
  -2   2  10    16328.27    17720.00    202.83 o 
  -1   2  10     8468.64     8559.96    103.72 o 
   0   2  10       60.38       70.82     19.56 o 
   1   2  10     3684.29     3475.76     67.32 o 
   2   2  10     5904.30     6760.09    147.86 o 
  -5   3  10     7432.88     8791.75    161.09 o 
  -4   3  10     1524.71     1593.09     75.05 o 
  -3   3  10     2364.10     2132.74     68.80 o 
  -2   3  10    14916.12    15151.58    333.07 o 
  -1   3  10     3889.32     3645.79     70.46 o 
   0   3  10     8920.46    10816.36    203.96 o 
   1   3  10     1974.97     2460.18     60.53 o 
   2   3  10     1714.53     1438.15     68.43 o 
   3   3  10     3525.49     3743.62    111.33 o 
  -7   4  10     1124.39      992.78     60.89 o 
  -6   4  10     3776.32     3467.97     92.34 o 
  -5   4  10      801.50      788.28     51.06 o 
  -4   4  10    16145.50    15531.16    455.84 o 
  -3   4  10     1513.24     1574.91     64.09 o 
  -2   4  10     5706.38     6828.85    122.40 o 
  -1   4  10     1984.26     2498.97     73.63 o 
   0   4  10       11.74       12.19     22.43 o 
   1   4  10     7876.94     8354.00     99.97 o 
   2   4  10     2229.62     1993.31     88.69 o 
   3   4  10     5794.68     5933.20    225.49 o 
   4   4  10      107.69       50.89     36.83 o 
  -9   5  10       17.49      -39.45     67.71 o 
  -8   5  10     3945.30     4010.68    179.34 o 
  -7   5  10     2479.14     2556.97    128.22 o 
  -6   5  10     4148.38     4348.09    157.38 o 
  -5   5  10       34.34        0.98     32.51 o 
  -4   5  10      749.94      694.92     54.33 o 
  -3   5  10     7645.43     9080.19    153.02 o 
  -2   5  10     1957.84     1741.88     64.31 o 
  -1   5  10     7436.88     7895.38    138.94 o 
   0   5  10       20.23        7.25     24.88 o 
   1   5  10     1338.96     1427.23     65.65 o 
   2   5  10     3357.51     3034.91    115.50 o 
   3   5  10      487.03      570.11     62.44 o 
   4   5  10     2657.70     2544.70    106.15 o 
   5   5  10      415.54      457.71     85.14 o 
 -11   6  10      640.48      732.85     90.68 o 
 -10   6  10     1611.82     1792.43    129.22 o 
  -9   6  10     1285.81     1255.68    110.60 o 
  -8   6  10      171.32      195.49     58.49 o 
  -7   6  10     1145.67      735.11     76.62 o 
  -6   6  10      800.80      590.06     59.89 o 
  -5   6  10     4055.93     3888.14    126.34 o 
  -4   6  10     3946.86     3746.23    166.89 o 
  -3   6  10     3535.90     3761.03    105.41 o 
  -2   6  10     2165.37     1956.64     78.35 o 
  -1   6  10     1234.20     1265.08     59.30 o 
   0   6  10     4097.69     4779.09    106.61 o 
   1   6  10     3408.76     3848.84    134.31 o 
   2   6  10     2322.30     2383.57    127.71 o 
   3   6  10      420.62      327.89     59.47 o 
   4   6  10      148.84      184.42     53.95 o 
   5   6  10      743.59      712.41     91.95 o 
   6   6  10      231.36      191.00     71.88 o 
 -13   7  10      352.33      452.64    100.09 o 
 -12   7  10      128.62       95.09     66.37 o 
 -11   7  10      100.33       67.72     66.04 o 
 -10   7  10     1046.01     1104.79    107.77 o 
  -9   7  10      436.31      580.85     83.74 o 
  -8   7  10     2132.50     2131.83    130.49 o 
  -7   7  10      612.02      617.55     64.38 o 
  -6   7  10     1209.22      895.78     69.81 o 
  -5   7  10     2531.10     2394.64    104.06 o 
  -4   7  10     1027.30      977.28     84.37 o 
  -3   7  10     5818.84     6173.09    200.05 o 
  -2   7  10     3537.31     3194.64     96.28 o 
  -1   7  10     3422.92     3857.33    104.25 o 
   0   7  10      271.97      151.27     49.31 o 
   1   7  10      433.29      508.68     62.18 o 
   2   7  10     1231.30     1463.09     97.13 o 
   3   7  10      410.87      512.88     73.86 o 
   4   7  10      762.10      622.94     77.86 o 
   5   7  10      203.61      282.37     79.48 o 
   6   7  10       86.57       38.34     63.64 o 
   7   7  10      143.71       70.38     79.05 o 
 -13   8  10       46.97       85.89     68.08 o 
 -12   8  10      832.99      946.96    116.40 o 
 -11   8  10      127.18      118.84     72.68 o 
 -10   8  10      919.17      806.38     98.62 o 
  -9   8  10      307.12      311.56     82.03 o 
  -8   8  10       76.78       65.94     42.95 o 
  -7   8  10     2328.72     2190.98    110.21 o 
  -6   8  10      131.24      122.69     50.45 o 
  -5   8  10     3854.90     4018.04    165.51 o 
  -4   8  10      115.42      145.96     52.57 o 
  -3   8  10      500.43      517.01     56.93 o 
  -2   8  10     2258.27     2196.27     87.13 o 
  -1   8  10      428.62      572.79     59.02 o 
   0   8  10     3312.37     3534.53    144.72 o 
   1   8  10      248.16      286.86     60.79 o 
   2   8  10      473.09      392.31     66.97 o 
   3   8  10      305.78      403.35     69.46 o 
   4   8  10       36.56      100.18     68.24 o 
   5   8  10      584.28      619.89     99.15 o 
 -13   9  10       12.86      -12.93     76.52 o 
 -12   9  10       72.37      101.62     79.55 o 
 -11   9  10      557.70      436.30     84.39 o 
 -10   9  10       47.87       47.20     65.47 o 
  -9   9  10     2097.18     2020.63    140.72 o 
  -8   9  10      295.09      253.31     55.57 o 
  -7   9  10      431.39      439.30     63.69 o 
  -6   9  10     1367.69     1405.53    111.09 o 
  -5   9  10        8.63       -0.35     47.08 o 
  -4   9  10     2506.14     2353.31    119.47 o 
  -3   9  10      418.39      260.71     48.75 o 
  -2   9  10     1204.66     1272.91    114.17 o 
  -1   9  10      263.46      284.55     64.69 o 
   0   9  10      284.81      280.45     63.95 o 
   1   9  10      515.07      503.73     70.02 o 
   2   9  10      132.55      277.91     61.84 o 
   3   9  10      624.95      803.05    111.35 o 
   4   9  10        4.08      -22.86     67.03 o 
 -13  10  10      264.83      280.84    103.94 o 
 -12  10  10      205.22      203.48     84.54 o 
 -11  10  10      267.96      175.93     79.26 o 
 -10  10  10      177.10      170.19     82.01 o 
  -9  10  10       55.77       91.34     72.75 o 
  -8  10  10      934.58      907.15    105.38 o 
  -7  10  10     1022.28     1111.17    119.40 o 
  -6  10  10     1619.83     1631.20    123.95 o 
  -5  10  10      443.63      462.25     66.00 o 
  -4  10  10      169.16      156.86     57.51 o 
  -3  10  10      405.08      428.14     54.28 o 
  -2  10  10      466.23      430.95     74.57 o 
  -1  10  10      525.26      514.68     71.01 o 
   0  10  10       44.59       37.25     62.07 o 
   1  10  10      173.76      222.85     67.78 o 
   2  10  10      111.36       84.61     68.10 o 
   3  10  10       99.49      148.46     74.32 o 
 -13  11  10       15.13       46.31     80.60 o 
 -12  11  10       81.41      115.39     74.78 o 
 -11  11  10      354.96      225.28     76.33 o 
 -10  11  10      264.35      261.09     83.04 o 
  -9  11  10      550.30      447.16     91.08 o 
  -8  11  10      134.47       96.83     65.34 o 
  -7  11  10      101.82      130.38     69.99 o 
  -6  11  10      602.32      666.89     98.23 o 
  -5  11  10      726.34      825.61     91.22 o 
  -4  11  10      765.90      702.50     74.94 o 
  -3  11  10      324.35      367.78     76.84 o 
  -2  11  10      143.77      131.79     55.87 o 
  -1  11  10      175.04      180.77     73.16 o 
   0  11  10      233.17      371.06     81.87 o 
   1  11  10      416.42      316.91     92.63 o 
   2  11  10      149.54       90.70     66.02 o 
 -12  12  10        5.36       31.95     78.50 o 
 -11  12  10       81.83      131.49     98.01 o 
 -10  12  10      201.04      179.01     77.07 o 
  -9  12  10       75.33       66.87     76.39 o 
  -8  12  10      840.10      853.58    111.89 o 
  -7  12  10      132.99      163.65     86.07 o 
  -6  12  10      220.35      304.29     74.18 o 
  -5  12  10      203.27      175.70     61.89 o 
  -4  12  10       34.62      -36.30     79.20 o 
  -3  12  10      643.13      555.73    100.17 o 
  -2  12  10      114.51       36.37     69.32 o 
  -1  12  10      415.79      374.14     85.12 o 
   0  12  10        2.76      -17.32     70.13 o 
 -11  13  10       14.19       64.19     86.81 o 
 -10  13  10      259.61      241.06     91.73 o 
  -9  13  10       12.26      -36.58     68.00 o 
  -8  13  10       46.61        4.51     63.39 o 
  -7  13  10      359.38      446.69     84.75 o 
  -6  13  10       86.59      116.61     67.37 o 
  -5  13  10      587.47      732.71    113.85 o 
  -4  13  10        3.68        9.55     75.48 o 
  -3  13  10       98.57       48.76     79.12 o 
  -2  13  10      151.18      247.20     79.70 o 
  -7  14  10      143.98      118.29     76.40 o 
  -1   1  11     1705.98     1396.70     44.15 o 
   0   1  11      702.76     1070.44     40.68 o 
   1   1  11     2042.68     1850.40     52.12 o 
  -3   2  11     3708.54     3644.06    102.13 o 
  -2   2  11      588.22      777.35     35.00 o 
  -1   2  11     1952.19     1851.55     49.18 o 
   0   2  11     3578.84     4170.84     70.72 o 
   1   2  11      628.46      509.41     30.07 o 
   2   2  11     3161.60     2677.85     96.83 o 
  -5   3  11       80.20       20.98     36.26 o 
  -4   3  11      747.86      852.34     85.49 o 
  -3   3  11    14890.20    14910.70    319.77 o 
  -2   3  11     3891.21     3650.04    115.75 o 
  -1   3  11      590.20      465.64     32.51 o 
   0   3  11     3163.17     2535.09     62.27 o 
   1   3  11      662.36      613.10     33.57 o 
   2   3  11     1501.19     1286.76     65.23 o 
   3   3  11      555.56      511.48     64.63 o 
  -7   4  11      784.32      746.08     74.11 o 
  -6   4  11      813.24      625.57     66.19 o 
  -5   4  11     1913.83     1935.91     70.96 o 
  -4   4  11     1022.90     1004.33     71.56 o 
  -3   4  11      778.06      921.79     54.62 o 
  -2   4  11     2998.31     2702.00     79.97 o 
  -1   4  11      631.51      625.74     39.83 o 
   0   4  11     2448.34     2368.18     63.76 o 
   1   4  11      110.96       91.68     29.55 o 
   2   4  11      557.57      588.28     56.31 o 
   3   4  11      327.42      433.35     52.32 o 
   4   4  11       94.15       45.32     48.88 o 
  -9   5  11     1144.50     1301.95    109.88 o 
  -8   5  11       82.21      -16.50     45.48 o 
  -7   5  11      611.52      845.13    133.67 o 
  -6   5  11      735.29      754.11     92.79 o 
  -5   5  11      100.64       61.33     42.10 o 
  -4   5  11     2048.48     2136.50     90.22 o 
  -3   5  11       71.47       85.88     29.99 o 
  -2   5  11     1573.86     1467.04     61.16 o 
  -1   5  11      132.54      115.48     32.28 o 
   0   5  11      574.28      419.03     37.40 o 
   1   5  11     1705.21     1608.91     99.31 o 
   2   5  11      365.31      337.55     52.45 o 
   3   5  11     1755.21     1586.44     91.05 o 
   4   5  11      220.80      207.96     56.03 o 
   5   5  11       58.63       53.74     55.24 o 
 -11   6  11      501.10      588.55     92.35 o 
 -10   6  11      258.47      242.02     68.42 o 
  -9   6  11       96.06      212.99     72.09 o 
  -8   6  11      544.75      679.73     84.85 o 
  -7   6  11      879.98      997.63     93.68 o 
  -6   6  11      139.70      139.14     38.61 o 
  -5   6  11      793.39      674.43     60.94 o 
  -4   6  11      872.38      623.22     59.75 o 
  -3   6  11      491.89      453.41     46.46 o 
  -2   6  11      607.37      652.32     51.84 o 
  -1   6  11     1763.82     1811.29     90.01 o 
   0   6  11      164.82      193.51     49.37 o 
   1   6  11      544.88      502.09     60.31 o 
   2   6  11      413.22      282.43     57.27 o 
   3   6  11      455.98      585.14     69.38 o 
   4   6  11     1071.50     1065.78    109.36 o 
   5   6  11      331.12      287.85     69.28 o 
   6   6  11      213.95      104.13     80.22 o 
 -13   7  11       12.05      -13.70     80.68 o 
 -12   7  11       94.97      165.31     81.87 o 
 -11   7  11      268.59      291.23     94.14 o 
 -10   7  11      438.30      382.98     76.60 o 
  -9   7  11     1218.57     1508.85    119.64 o 
  -8   7  11      423.97      474.08     73.74 o 
  -7   7  11       37.01       94.12     50.94 o 
  -6   7  11      839.08     1022.25     76.94 o 
  -5   7  11      577.10      758.88     67.39 o 
  -4   7  11      827.49      745.76     58.57 o 
  -3   7  11      299.18      443.97     49.68 o 
  -2   7  11      395.49      402.91     50.86 o 
  -1   7  11      530.68      558.14     54.12 o 
   0   7  11      861.98      855.89     77.77 o 
   1   7  11     1407.30     1643.37    100.27 o 
   2   7  11      744.05      773.65     78.55 o 
   3   7  11      121.40      109.89     53.42 o 
   4   7  11      166.09      141.62     63.81 o 
   5   7  11       35.84       49.33     67.86 o 
   6   7  11      205.58      246.12     85.62 o 
 -13   8  11      227.66      144.58     77.12 o 
 -12   8  11       54.52       53.13     97.70 o 
 -11   8  11      188.11      256.55     87.70 o 
 -10   8  11      195.25      265.07     78.23 o 
  -9   8  11       87.59        8.51     49.13 o 
  -8   8  11     1270.26     1347.86     94.80 o 
  -7   8  11      429.32      506.87     64.04 o 
  -6   8  11      552.97      661.31     67.47 o 
  -5   8  11       88.56      108.97     54.68 o 
  -4   8  11       77.39       31.85     43.26 o 
  -3   8  11     1795.21     1548.02     81.47 o 
  -2   8  11      436.24      354.65     45.53 o 
  -1   8  11     1423.58     1530.14     99.81 o 
   0   8  11       68.95      153.14     54.78 o 
   1   8  11       52.87       77.84     48.02 o 
   2   8  11      359.09      343.18     67.85 o 
   3   8  11       77.51      203.83     77.61 o 
   4   8  11      417.58      567.72     99.18 o 
   5   8  11       42.08       74.54     76.05 o 
 -13   9  11        3.92      -43.47     78.88 o 
 -12   9  11      343.95      339.24    100.79 o 
 -11   9  11        8.80       21.39     67.13 o 
 -10   9  11      485.71      506.88     93.75 o 
  -9   9  11       18.89       92.11     56.76 o 
  -8   9  11       75.58       80.37     48.05 o 
  -7   9  11     1285.07     1678.20    103.76 o 
  -6   9  11       99.25      161.93     64.37 o 
  -5   9  11     1117.50     1178.97    104.33 o 
  -4   9  11      219.51      246.36     54.69 o 
  -3   9  11      454.14      521.98     58.73 o 
  -2   9  11      730.54      747.24     77.38 o 
  -1   9  11       57.30       55.51     54.38 o 
   0   9  11      358.89      272.32     60.86 o 
   1   9  11       55.47       29.94     51.26 o 
   2   9  11      127.44      100.04     64.07 o 
   3   9  11      132.12      105.46     88.52 o 
   4   9  11       20.43       40.45     80.67 o 
 -13  10  11       47.04      131.89     81.70 o 
 -12  10  11       79.60       88.37     74.04 o 
 -11  10  11      116.25      132.13     78.13 o 
 -10  10  11        4.67       14.32     68.73 o 
  -9  10  11      490.76      549.17     89.80 o 
  -8  10  11      196.30      232.18     76.21 o 
  -7  10  11      440.18      406.41     77.40 o 
  -6  10  11      246.43      236.05     67.22 o 
  -5  10  11       44.10       18.47     49.32 o 
  -4  10  11     1104.51     1188.41     95.52 o 
  -3  10  11      118.66       84.56     46.86 o 
  -2  10  11      344.42      292.99     71.03 o 
  -1  10  11       54.86      -44.85     52.22 o 
   0  10  11        5.40      -15.87     53.62 o 
   1  10  11      230.19      222.68     67.62 o 
   2  10  11      113.40      132.72     81.57 o 
   3  10  11      158.60      117.92     74.50 o 
 -12  11  11      131.51      179.73     78.54 o 
 -11  11  11      154.15      177.83     78.52 o 
 -10  11  11      120.79       48.05     85.60 o 
  -9  11  11        8.20      -18.43     74.88 o 
  -8  11  11      177.97      179.09     81.38 o 
  -7  11  11      249.65      343.57     80.58 o 
  -6  11  11      501.26      640.26     87.19 o 
  -5  11  11      336.76      349.10     69.05 o 
  -4  11  11      160.90      168.63     78.22 o 
  -3  11  11       72.16      106.22     53.21 o 
  -2  11  11      148.57      123.22     59.85 o 
  -1  11  11      221.75      302.47     69.61 o 
   0  11  11      185.27      255.93     68.27 o 
   1  11  11      106.61      102.47     64.04 o 
 -11  12  11      134.27      245.34     94.75 o 
 -10  12  11       81.13       37.23     70.03 o 
  -9  12  11      339.15      432.75    101.85 o 
  -8  12  11       60.06       19.30     64.01 o 
  -7  12  11       94.53      152.73     76.82 o 
  -6  12  11      217.10      233.55     67.78 o 
  -5  12  11       36.75      -19.95     66.55 o 
  -4  12  11      404.00      328.34    126.37 o 
  -3  12  11      126.81      113.14     67.25 o 
  -2  12  11      107.14      134.55     60.10 o 
  -1  12  11      101.85       82.55     66.62 o 
 -10  13  11       49.53      -28.74     89.84 o 
  -9  13  11        3.45      -32.94     72.85 o 
  -8  13  11      220.51      215.19     88.60 o 
  -7  13  11       11.34      146.10     75.01 o 
  -6  13  11      202.22      275.42     82.45 o 
  -5  13  11       45.42      133.89    103.03 o 
  -4  13  11       18.45       36.63     80.52 o 
  -3  13  11      160.43      112.46     74.28 o 
   0   0  12     1315.52     1299.53     76.40 o 
  -1   1  12      308.41      278.31     26.48 o 
   0   1  12      556.13      475.36     29.94 o 
   1   1  12     9187.81     9531.22    113.60 o 
  -3   2  12     4547.89     5989.37     82.76 o 
  -2   2  12    12780.00    15541.10    312.81 o 
  -1   2  12     9595.13    10058.07    116.51 o 
   0   2  12     5711.99     5683.40     85.67 o 
   1   2  12     5586.36     5908.69    151.75 o 
   2   2  12      793.75      569.57     55.15 o 
  -5   3  12     1716.66     1264.68     74.55 o 
  -4   3  12     3488.74     3285.50     98.14 o 
  -3   3  12     3946.11     4138.83     65.76 o 
  -2   3  12     4607.77     5832.60    112.46 o 
  -1   3  12     5318.46     5660.06     94.09 o 
   0   3  12     3079.03     3860.56     74.29 o 
   1   3  12    15889.97    16560.26    227.50 o 
   2   3  12     4985.70     5554.74    239.40 o 
   3   3  12     3506.60     3470.76    107.43 o 
  -7   4  12      437.73      462.42     93.28 o 
  -6   4  12     3636.51     3352.90    171.86 o 
  -5   4  12      582.61      508.03     60.12 o 
  -3   4  12     4015.40     4056.04    149.22 o 
  -2   4  12      902.45      729.26     48.57 o 
  -1   4  12    15935.79    16904.91    191.90 o 
   0   4  12      746.20      729.66     40.78 o 
   1   4  12      155.30      138.19     35.86 o 
   2   4  12     4149.77     4098.36    124.60 o 
   3   4  12      471.71      472.92     53.54 o 
   4   4  12     2927.16     2760.05    177.79 o 
  -9   5  12       52.76       22.77     54.20 o 
  -8   5  12      493.41      477.48     71.27 o 
  -7   5  12     1964.27     2115.58    122.44 o 
  -6   5  12      958.75      950.08     83.87 o 
  -5   5  12     6478.92     6802.44    207.38 o 
  -4   5  12      494.97      442.64     48.56 o 
  -3   5  12     1836.40     1261.65     64.57 o 
  -2   5  12     4788.60     5656.19    114.38 o 
  -1   5  12      199.13      215.55     35.98 o 
   0   5  12     8431.95     8585.80    213.88 o 
   1   5  12     1383.32     1087.91     73.99 o 
   2   5  12     1744.79     1831.83     92.76 o 
   3   5  12      287.95      259.07     59.11 o 
   4   5  12       47.27      -21.45     58.08 o 
   5   5  12     1843.45     1733.04    130.13 o 
 -11   6  12      244.63      333.11     86.12 o 
 -10   6  12      354.86      485.58     88.80 o 
  -9   6  12     1436.02     1514.90    124.46 o 
  -8   6  12     1391.27     1476.46    114.97 o 
  -7   6  12     2211.63     1928.23    120.03 o 
  -6   6  12      266.03      250.68     44.19 o 
  -5   6  12      868.33      809.55     67.87 o 
  -4   6  12     3384.78     3346.99    106.65 o 
  -3   6  12     3619.93     3451.02    105.70 o 
  -2   6  12     4090.68     3922.27    110.35 o 
  -1   6  12     1472.98     1273.40     66.64 o 
   0   6  12      166.57      177.74     47.67 o 
   1   6  12      982.66     1098.74     78.73 o 
   2   6  12     1363.27     1188.35     84.60 o 
   3   6  12     1628.25     1847.20    126.55 o 
   4   6  12      476.04      620.39    107.70 o 
   5   6  12      211.30      165.75     79.38 o 
   6   6  12      164.87      148.28     69.47 o 
 -13   7  12      110.50       10.68     71.89 o 
 -12   7  12      603.48      757.58    109.33 o 
 -11   7  12      199.69      246.27     72.85 o 
 -10   7  12      535.48      499.47     80.90 o 
  -9   7  12      516.96      432.04     73.50 o 
  -8   7  12      397.15      363.77     73.82 o 
  -7   7  12     3107.15     3689.46    146.81 o 
  -6   7  12     2349.92     1930.81    102.26 o 
  -5   7  12     1892.91     1907.33     97.84 o 
  -4   7  12      405.11      328.69     51.22 o 
  -3   7  12      422.79      415.02     50.59 o 
  -2   7  12     1862.48     2138.89     90.50 o 
  -1   7  12      900.74     1000.53    179.09 o 
   0   7  12     3457.58     3201.78    134.79 o 
   1   7  12     1003.75     1096.58     87.88 o 
   2   7  12      181.11      230.80     61.90 o 
   3   7  12      524.53      510.77     83.61 o 
   4   7  12      481.98      740.91    104.21 o 
   5   7  12      530.65      604.28    106.94 o 
   6   7  12      114.99      196.42     95.03 o 
 -13   8  12        5.57      -73.05     84.48 o 
 -12   8  12       40.06       43.94     72.50 o 
 -11   8  12      511.13      557.63     99.25 o 
 -10   8  12      153.83      124.47     70.76 o 
  -9   8  12     1486.49     1782.37    153.20 o 
  -8   8  12      210.34      169.09     58.42 o 
  -7   8  12      362.73      286.62     58.75 o 
  -6   8  12     1368.95     1333.07     92.35 o 
  -5   8  12      496.50      291.44     58.49 o 
  -4   8  12     3044.41     2909.57    113.20 o 
  -3   8  12      260.33      209.05     46.63 o 
  -2   8  12     1292.04     1151.74    101.97 o 
  -1   8  12      947.56     1160.73     92.97 o 
   0   8  12      155.09      168.28     60.26 o 
   1   8  12     1312.57     1402.70    101.33 o 
   2   8  12      168.28       48.50     48.80 o 
   3   8  12      543.09      636.63    112.58 o 
   4   8  12       69.25       64.00     65.84 o 
   5   8  12        4.54       -7.60     63.44 o 
 -13   9  12      321.48      347.32     98.91 o 
 -12   9  12       73.12       -8.49     76.01 o 
 -11   9  12      365.39      379.70     92.76 o 
 -10   9  12      104.65       87.36     62.42 o 
  -9   9  12        6.05       15.46     47.00 o 
  -8   9  12     1456.05     1462.86    102.22 o 
  -7   9  12      538.47      484.64     66.71 o 
  -6   9  12     1462.07     1578.66    123.76 o 
  -5   9  12       51.94      -30.46     56.90 o 
  -4   9  12       51.50       56.77     42.86 o 
  -3   9  12     1665.58     1856.86    155.81 o 
  -2   9  12      198.82      166.45     62.96 o 
  -1   9  12     1288.07     1279.82     98.31 o 
   0   9  12      155.95       58.39     52.22 o 
   1   9  12       67.54      -10.02     52.94 o 
   2   9  12      319.19      503.64     91.52 o 
   3   9  12       77.16       68.59     93.82 o 
   4   9  12      288.80      391.74     99.18 o 
 -12  10  12      243.47      409.05    100.54 o 
 -11  10  12      267.73      245.10     85.51 o 
 -10  10  12      581.01      467.40     98.59 o 
  -9  10  12      109.44       27.93     65.75 o 
  -8  10  12      154.63      111.71     73.95 o 
  -7  10  12      491.78      468.71     81.85 o 
  -6  10  12      311.41      439.94     79.18 o 
  -5  10  12     1879.38     1902.71    120.26 o 
  -4  10  12      456.01      519.58     82.19 o 
  -3  10  12      520.01      484.35     90.38 o 
  -2  10  12      161.18       49.59     52.91 o 
  -1  10  12       52.14       71.94     57.02 o 
   0  10  12      787.72      762.91     97.33 o 
   1  10  12      202.00      171.62     65.29 o 
   2  10  12      298.97      441.81     87.57 o 
 -12  11  12       56.48      180.16     99.75 o 
 -11  11  12       84.12       49.68     89.41 o 
 -10  11  12      257.73      346.21     98.40 o 
  -9  11  12      345.20      310.30     88.05 o 
  -8  11  12      539.53      514.35     97.46 o 
  -7  11  12      216.01      250.55     84.70 o 
  -6  11  12      235.82      238.66     69.67 o 
  -5  11  12      207.66      156.20     58.69 o 
  -4  11  12      481.10      445.01    100.83 o 
  -3  11  12      557.62      546.66     97.40 o 
  -2  11  12      304.82      309.69     70.38 o 
  -1  11  12      205.04      171.54     63.59 o 
   0  11  12      170.21       70.52     62.22 o 
   1  11  12       44.14      116.86     76.40 o 
 -11  12  12       55.28       97.03     86.16 o 
 -10  12  12      237.08      312.82    101.73 o 
  -9  12  12       76.85      178.29     83.72 o 
  -8  12  12       38.17       51.78     83.02 o 
  -7  12  12      587.56      573.09     86.22 o 
  -6  12  12      175.09      195.99     75.59 o 
  -5  12  12      521.41      517.28    125.27 o 
  -4  12  12       68.43      100.30     96.07 o 
  -3  12  12       73.92       48.16     63.04 o 
  -2  12  12      305.67      374.32     84.21 o 
  -1  12  12       48.33       82.94     70.45 o 
  -9  13  12      321.35      348.26    104.75 o 
  -8  13  12        4.29      131.90     92.99 o 
  -7  13  12      102.97       88.65     72.69 o 
  -6  13  12      116.13      111.06    114.97 o 
  -5  13  12        5.77      -49.85    106.09 o 
  -4  13  12      309.14      433.62    123.89 o 
  -1   1  13     1455.70     1530.83     47.85 o 
   0   1  13     8056.33     7890.14    106.38 o 
   1   1  13      829.92      981.59     49.44 o 
  -3   2  13     1109.80      950.90     53.30 o 
  -2   2  13     2426.85     2557.74     61.54 o 
  -1   2  13      847.71     1119.17     44.05 o 
   0   2  13     1586.90     1743.76     51.79 o 
   1   2  13      706.75      677.22     36.77 o 
   2   2  13      655.14      570.97     55.18 o 
  -5   3  13     1620.36     1180.88    104.31 o 
  -4   3  13      372.68      367.77     43.43 o 
  -3   3  13      321.74      489.54     39.67 o 
  -2   3  13     1168.73     1105.38     47.86 o 
  -1   3  13      701.57      643.06     39.09 o 
   0   3  13     3993.15     4505.95     82.07 o 
   1   3  13     1411.16     1145.25     66.53 o 
   2   3  13      280.73      224.84     45.28 o 
   3   3  13     1631.32     1595.99     93.07 o 
  -7   4  13     1143.19     1239.71    124.01 o 
  -6   4  13     1199.44     1180.89    111.16 o 
  -5   4  13      177.67      166.85     57.25 o 
  -4   4  13      292.07      342.20     52.62 o 
  -3   4  13      346.47      301.92     38.11 o 
  -2   4  13      543.38      463.78     41.76 o 
  -1   4  13     1388.05     1269.45     56.73 o 
   0   4  13     1262.10     1556.61     64.22 o 
   1   4  13     2813.88     2576.89     94.93 o 
   2   4  13      515.47      463.47     62.21 o 
   3   4  13     1253.76     1229.28     89.59 o 
   4   4  13      287.32      242.18     71.33 o 
  -9   5  13        9.80       91.03     60.61 o 
  -8   5  13     1850.95     2357.15    142.63 o 
  -7   5  13      173.01      234.46     63.94 o 
  -6   5  13     1344.08     1315.36    100.08 o 
  -5   5  13        4.76       17.80     35.06 o 
  -4   5  13      145.92      119.13     38.52 o 
  -3   5  13     1591.43     1252.18     65.26 o 
  -2   5  13      311.20      297.97     37.46 o 
  -1   5  13     2713.91     2546.89     84.82 o 
   0   5  13      240.46      263.46     52.24 o 
   1   5  13      468.63      646.13    104.50 o 
   2   5  13     1124.70     1177.83     80.40 o 
   3   5  13       26.05       94.92     68.63 o 
   4   5  13      665.39      738.74    110.13 o 
   5   5  13       40.90       57.70     57.93 o 
 -11   6  13      197.19      210.70     71.64 o 
 -10   6  13      546.03      599.62     95.07 o 
  -9   6  13      195.89      145.02     58.45 o 
  -8   6  13      677.84      728.60     86.64 o 
  -7   6  13     1171.00     1090.69    112.27 o 
  -6   6  13     1166.99     1006.39     75.83 o 
  -5   6  13     1464.50     1479.33     87.58 o 
  -4   6  13     1255.55     1198.87     69.21 o 
  -3   6  13     1648.75     1434.24     69.72 o 
  -2   6  13      493.93      474.65     49.70 o 
  -1   6  13      414.75      572.28     71.82 o 
   0   6  13     1066.97      911.12     86.89 o 
   1   6  13      698.53      632.42     65.12 o 
   2   6  13     1500.45     1606.39     99.04 o 
   3   6  13       14.22        7.44     65.79 o 
   4   6  13      163.11      160.29     92.28 o 
   5   6  13      341.42      271.04     71.68 o 
   6   6  13      150.75      170.25     78.82 o 
 -13   7  13      206.71      144.53     85.96 o 
 -12   7  13       93.08      143.94     78.01 o 
 -11   7  13       72.30       26.12     67.57 o 
 -10   7  13       86.77       46.24     66.24 o 
  -9   7  13      313.14      292.86     74.80 o 
  -8   7  13      904.70      980.06     97.99 o 
  -7   7  13      891.51      976.49     80.41 o 
  -6   7  13     1200.51     1124.90     85.06 o 
  -5   7  13      120.50      183.13     51.84 o 
  -4   7  13     1202.02     1191.18     72.39 o 
  -3   7  13     1282.18     1260.29     73.66 o 
  -2   7  13     1133.36     1171.59     81.32 o 
  -1   7  13      666.80      630.03     83.52 o 
   0   7  13      121.95      248.46     55.40 o 
   1   7  13      179.02      182.35     56.04 o 
   2   7  13      741.69      734.85     91.97 o 
   3   7  13      185.01      153.63     98.45 o 
   4   7  13      238.64      217.19     78.18 o 
   5   7  13      120.24      115.98     67.31 o 
   6   7  13       22.62       42.03     65.69 o 
 -13   8  13       16.67        3.90     66.89 o 
 -12   8  13      248.59      265.04    101.35 o 
 -11   8  13      109.79      245.02     79.14 o 
 -10   8  13      314.35      406.52     81.71 o 
  -9   8  13       47.27       -1.11     46.23 o 
  -8   8  13       36.92       12.17     48.23 o 
  -7   8  13      903.62      911.85     82.64 o 
  -6   8  13      708.36      712.11     74.48 o 
  -5   8  13     1798.76     1873.94    106.05 o 
  -4   8  13      311.44      272.74     51.92 o 
  -3   8  13       16.78       73.48     44.30 o 
  -2   8  13     1557.59     1467.15    115.73 o 
  -1   8  13      181.34      263.90     74.68 o 
   0   8  13     1152.97     1156.59     91.49 o 
   1   8  13       58.03       65.58     56.23 o 
   2   8  13      107.41       80.28     62.19 o 
   3   8  13      120.83      127.41     71.76 o 
   4   8  13       29.90       45.55     80.24 o 
   5   8  13      250.21      193.62     85.95 o 
 -12   9  13       32.79        7.91     90.65 o 
 -11   9  13      148.09      168.17     83.60 o 
 -10   9  13       59.41       25.25     58.29 o 
  -9   9  13      606.32      501.13     73.56 o 
  -8   9  13       45.21       -3.23     53.88 o 
  -7   9  13      352.59      369.48     62.85 o 
  -6   9  13      156.91      208.88     71.80 o 
  -5   9  13        7.80       19.12     52.91 o 
  -4   9  13      646.57      738.28     78.42 o 
  -3   9  13       11.71        6.21     52.70 o 
  -2   9  13      709.45      616.84     88.08 o 
  -1   9  13       47.31       47.79     57.66 o 
   0   9  13       18.43      -29.41     52.19 o 
   1   9  13      423.59      392.71     72.18 o 
   2   9  13      102.29      125.64     85.21 o 
   3   9  13      265.44      343.17    115.63 o 
 -12  10  13      124.74       96.10     94.62 o 
 -11  10  13      299.24      349.94     88.23 o 
 -10  10  13       18.53       24.01     61.49 o 
  -9  10  13       60.28       51.35     69.36 o 
  -8  10  13      302.51      219.73     61.14 o 
  -7  10  13       96.42      126.75     62.94 o 
  -6  10  13      563.60      550.22     83.73 o 
  -5  10  13       37.77       81.26     59.80 o 
  -4  10  13      165.46       89.83     64.19 o 
  -3  10  13      192.33      139.75     67.71 o 
  -2  10  13      112.04       66.53     58.94 o 
  -1  10  13      438.60      418.31     72.17 o 
   0  10  13       12.01       63.04     66.98 o 
   1  10  13      142.49      160.01     75.36 o 
   2  10  13       63.11      135.66     90.12 o 
 -11  11  13      190.75      185.74     86.42 o 
 -10  11  13      292.59      359.38     87.36 o 
  -9  11  13      147.18      237.79     82.74 o 
  -8  11  13      101.98      106.41     68.40 o 
  -7  11  13       69.77       72.27     90.63 o 
  -6  11  13      210.97      258.61     68.97 o 
  -5  11  13      326.80      172.26     83.81 o 
  -4  11  13      248.20      268.68    133.92 o 
  -3  11  13      118.89      151.38     74.09 o 
  -2  11  13      105.89      120.54     66.20 o 
  -1  11  13      144.72      196.37     72.95 o 
   0  11  13      125.68      217.90     74.45 o 
 -10  12  13      127.37      215.36     93.19 o 
  -9  12  13       34.76        3.30     68.18 o 
  -8  12  13      249.76      324.68     96.84 o 
  -7  12  13       85.39       70.66     70.05 o 
  -6  12  13      146.26      315.59     90.50 o 
  -5  12  13      111.45      145.22    117.86 o 
  -4  12  13       26.13      -58.24     83.89 o 
  -3  12  13      264.05      294.13     89.99 o 
  -2  12  13       67.76       54.97     72.44 o 
  -8  13  13       14.18      102.57     82.52 o 
  -7  13  13      214.64      191.30    101.28 o 
  -6  13  13       24.58       15.19    116.23 o 
  -5  13  13      251.14      200.98    129.17 o 
  -1   1  14    12114.66    13041.46    131.85 o 
   0   1  14     4219.06     3540.05     69.53 o 
   1   1  14      796.72      764.48     40.09 o 
  -3   2  14     2065.16     1658.60     68.64 o 
  -2   2  14       57.35       45.70     22.96 o 
  -1   2  14      741.34      689.10     38.51 o 
   0   2  14     6644.96     7837.37    107.98 o 
   1   2  14     3955.61     4291.86    111.87 o 
   2   2  14     3968.23     3944.00    125.91 o 
  -5   3  14      988.36      769.65     96.64 o 
  -4   3  14     1958.40     2143.34    130.79 o 
  -3   3  14     7344.66     7319.10    177.67 o 
  -2   3  14     2064.97     1646.63     77.91 o 
  -1   3  14     4172.84     4855.37     92.60 o 
   0   3  14       49.98       62.18     23.89 o 
   1   3  14      188.75      190.09     36.42 o 
   2   3  14     4037.31     3614.46    131.51 o 
   3   3  14     1338.97     1220.27    140.36 o 
  -7   4  14     3138.94     3555.38    191.06 o 
  -6   4  14     1539.98     1157.65    112.35 o 
  -5   4  14     5302.06     5188.57    209.62 o 
  -4   4  14      340.94      317.81     50.07 o 
  -3   4  14     1772.55     1861.73     83.55 o 
  -2   4  14     3959.78     4044.59    109.27 o 
  -1   4  14      185.84      156.97     29.30 o 
   0   4  14     6522.99     6899.23    156.74 o 
   1   4  14      814.13      830.77     61.73 o 
   2   4  14     2157.99     2171.64    113.57 o 
   3   4  14      729.12      764.91     98.69 o 
   4   4  14      124.25      168.27     78.41 o 
  -9   5  14     1265.14     1373.30    119.79 o 
  -8   5  14      200.54      290.70     70.43 o 
  -7   5  14     1899.90     2017.54    125.98 o 
  -6   5  14      515.25      660.88     76.22 o 
  -5   5  14        6.11      -13.33     32.87 o 
  -4   5  14     5301.74     5339.56    133.31 o 
  -3   5  14     1055.03      932.93     62.00 o 
  -2   5  14     3829.47     3337.85     93.82 o 
  -1   5  14      793.37      777.60    103.09 o 
   0   5  14       40.51       75.33     50.18 o 
   1   5  14     4708.83     4697.19    169.14 o 
   2   5  14      609.56      516.76     73.20 o 
   3   5  14     2516.36     2513.09    339.90 o 
   4   5  14       71.50       82.41     83.26 o 
   5   5  14       37.31       76.60     70.17 o 
 -11   6  14      440.53      453.09     82.77 o 
 -10   6  14      255.29      183.01     64.64 o 
  -9   6  14      232.45      294.23     87.17 o 
  -8   6  14     1489.67     1572.18    123.39 o 
  -7   6  14     1448.76     1833.27    126.69 o 
  -6   6  14     1949.14     2461.37    114.33 o 
  -5   6  14      519.67      571.69     65.72 o 
  -4   6  14     1529.75     1171.04     69.42 o 
  -3   6  14     1334.20     1211.66     63.92 o 
  -2   6  14     2119.20     2052.91     87.30 o 
  -1   6  14     4705.34     4896.74    198.93 o 
   0   6  14     1390.55     1121.97     93.32 o 
   1   6  14      769.87      623.21     78.99 o 
   2   6  14      568.52      591.68     80.86 o 
   3   6  14      415.86      515.92    106.78 o 
   4   6  14      504.90      620.67    115.60 o 
   5   6  14      314.09      444.65     87.52 o 
   6   6  14      381.67      425.91     93.83 o 
 -12   7  14       36.89        1.73     71.47 o 
 -11   7  14      633.77      753.07    108.33 o 
 -10   7  14      438.72      361.00     85.31 o 
  -9   7  14      760.79      856.95    102.80 o 
  -8   7  14      384.41      452.01     82.03 o 
  -7   7  14      174.26      100.17     46.75 o 
  -6   7  14     1343.15     1665.60    111.46 o 
  -5   7  14     1889.24     2051.13    160.61 o 
  -4   7  14     3155.66     3559.19    160.06 o 
  -3   7  14      746.72      777.26     65.20 o 
  -2   7  14      588.29      552.18     79.97 o 
  -1   7  14      774.83      547.26     74.70 o 
   0   7  14     1164.18     1191.80    107.37 o 
   1   7  14     1688.05     1662.81    104.31 o 
   2   7  14      415.98      456.21     97.90 o 
   3   7  14      228.93      247.06    149.19 o 
   4   7  14      124.72      135.10     71.63 o 
   5   7  14       63.93       85.09     90.04 o 
 -12   8  14       77.27       84.62     76.75 o 
 -11   8  14      165.92      268.96     96.73 o 
 -10   8  14      291.89      330.08     85.11 o 
  -9   8  14      131.45      124.88     61.45 o 
  -8   8  14     1579.33     1644.75    109.01 o 
  -7   8  14      400.26      508.50     66.30 o 
  -6   8  14     1534.33     1677.54    102.64 o 
  -5   8  14      148.41      139.98     52.22 o 
  -4   8  14      125.14      161.05     50.59 o 
  -3   8  14     2582.07     2680.02    206.91 o 
  -2   8  14      607.16      629.00     81.53 o 
  -1   8  14     1664.56     1698.01    125.66 o 
   0   8  14      220.65      318.02     73.90 o 
   1   8  14       77.89       47.11     59.74 o 
   2   8  14      332.39      518.04    109.25 o 
   3   8  14       99.86       16.95     72.33 o 
   4   8  14      487.69      493.29     92.82 o 
 -12   9  14      394.74      440.12     99.72 o 
 -11   9  14      115.11       76.46     66.40 o 
 -10   9  14      632.68      845.45    118.35 o 
  -9   9  14        0.52      -18.00     50.54 o 
  -8   9  14      121.22       94.45     55.40 o 
  -7   9  14      720.70      777.56     84.91 o 
  -6   9  14      224.65      178.57     69.44 o 
  -5   9  14     1266.62     1356.99    100.75 o 
  -4   9  14       59.64       10.18     50.34 o 
  -3   9  14      387.21      356.42     78.81 o 
  -2   9  14      419.67      441.82    103.14 o 
  -1   9  14       82.95       71.22     71.10 o 
   0   9  14      928.52      828.43     85.17 o 
   1   9  14       77.44       63.30     66.95 o 
   2   9  14      311.38      323.04     98.89 o 
   3   9  14       66.38       71.67    100.22 o 
 -12  10  14       79.13       19.99     84.56 o 
 -11  10  14      192.08      232.43     89.95 o 
 -10  10  14      168.97      265.05     87.78 o 
  -9  10  14      621.81      635.51    118.19 o 
  -8  10  14      292.56      292.83     67.43 o 
  -7  10  14      421.84      466.95     89.35 o 
  -6  10  14      257.96      259.92     76.95 o 
  -5  10  14       31.74       40.31     64.79 o 
  -4  10  14      536.47      628.77     97.99 o 
  -3  10  14      255.22      297.49     73.36 o 
  -2  10  14      322.14      361.10     81.70 o 
  -1  10  14       88.87       62.15     80.99 o 
   0  10  14      123.93      103.14     71.04 o 
   1  10  14      338.25      324.32     89.34 o 
   2  10  14      169.78      234.10    111.33 o 
 -11  11  14      161.76      155.33     81.57 o 
 -10  11  14      196.40      260.80     89.86 o 
  -9  11  14      117.27      152.47     87.73 o 
  -8  11  14      168.99      305.60     86.09 o 
  -7  11  14      653.02      761.76    114.95 o 
  -6  11  14      424.63      433.84     95.01 o 
  -5  11  14      317.08      372.57    125.03 o 
  -4  11  14      123.86      176.49     98.99 o 
  -3  11  14       98.82       83.59     68.02 o 
  -2  11  14      320.05      361.47     96.43 o 
  -1  11  14      328.39      331.82     98.74 o 
   0  11  14      382.82      324.19     91.74 o 
 -10  12  14       77.27      122.38     88.00 o 
  -9  12  14      401.07      411.87    105.21 o 
  -8  12  14       75.04      134.17     73.58 o 
  -7  12  14       31.97       77.28     73.51 o 
  -6  12  14      373.26      597.03    132.94 o 
  -5  12  14       67.29       99.39    116.38 o 
  -4  12  14      496.32      784.70    166.53 o 
  -3  12  14       65.55       95.39     81.67 o 
  -2  12  14      167.59      100.26     82.54 o 
   0   0  15     4120.35     4211.34    131.07 o 
   0   1  15      318.57      333.25     28.34 o 
   1   1  15     1839.28     1951.00     60.75 o 
  -3   2  15     1286.49     1298.81     67.41 o 
  -2   2  15     2239.85     3300.05     84.30 o 
  -1   2  15     2116.45     2216.68     57.92 o 
   0   2  15     2460.02     2022.86     59.71 o 
   1   2  15     1291.84     1119.82     59.65 o 
   2   2  15      372.96      309.48     51.17 o 
  -5   3  15      829.78      699.87    104.82 o 
  -4   3  15     2391.38     2170.53    147.68 o 
  -3   3  15     2117.60     2380.41     96.92 o 
  -2   3  15     1133.06     1211.30     59.66 o 
  -1   3  15     1094.41     1019.23     48.37 o 
   0   3  15     1315.46     1372.30     69.34 o 
   1   3  15     2628.38     2903.76    103.79 o 
   2   3  15      719.80      728.27     65.81 o 
   3   3  15      369.40      274.05     67.63 o 
  -7   4  15       67.12      -14.43     57.08 o 
  -6   4  15     1907.87     1879.62    144.03 o 
  -5   4  15       42.56       52.60     58.85 o 
  -4   4  15        0.61       -0.92     37.12 o 
  -3   4  15     2451.34     2269.38     85.07 o 
  -2   4  15      399.36      387.55     42.82 o 
  -1   4  15     2453.69     2743.60     75.70 o 
   0   4  15      789.02      602.75     65.31 o 
   1   4  15      176.37      218.35     61.89 o 
   2   4  15     1071.28      928.14    140.38 o 
   3   4  15      101.93       77.14     56.46 o 
   4   4  15      518.96      628.55    101.79 o 
  -9   5  15        9.41      -26.58     52.92 o 
  -8   5  15      138.17      181.23     67.73 o 
  -7   5  15     1510.28     1760.95    123.88 o 
  -6   5  15      116.48      109.90     55.41 o 
  -5   5  15     2729.34     3279.02    145.41 o 
  -4   5  15       26.54       52.51     38.08 o 
  -3   5  15      773.46      770.09     58.74 o 
  -2   5  15      723.85      738.19     56.01 o 
  -1   5  15      187.04      208.13     57.57 o 
   0   5  15     1523.51     1303.10    145.17 o 
   1   5  15       33.77      102.25     47.10 o 
   2   5  15      749.01      608.50     94.61 o 
   3   5  15      188.53      176.45     88.00 o 
   4   5  15       25.72       38.81     67.82 o 
   5   5  15      702.74      846.22    102.11 o 
 -11   6  15       61.50      148.42     85.20 o 
 -10   6  15       90.17      112.97     75.48 o 
  -9   6  15      726.12      676.94     88.40 o 
  -8   6  15      515.77      463.54     86.55 o 
  -7   6  15      886.00      824.97     88.07 o 
  -6   6  15      992.53     1042.95     85.44 o 
  -5   6  15       96.26      111.19     59.67 o 
  -4   6  15     1846.48     1800.39     85.87 o 
  -3   6  15      348.76      283.44     39.54 o 
  -2   6  15     1112.76     1205.64    135.79 o 
  -1   6  15       20.60       54.03     46.75 o 
   0   6  15      299.46      354.08     69.18 o 
   1   6  15     1368.52     1378.25    106.14 o 
   2   6  15      543.81      717.09    112.44 o 
   3   6  15      428.31      494.58    146.09 o 
   4   6  15       71.82       53.31     66.36 o 
   5   6  15      232.66      350.33     85.51 o 
   6   6  15       65.25      112.18     72.50 o 
 -12   7  15      251.45      323.95     89.83 o 
 -11   7  15      237.59      368.69     95.69 o 
 -10   7  15      193.22      170.84     69.64 o 
  -9   7  15       99.75       89.07     67.38 o 
  -8   7  15      213.49      195.22     58.31 o 
  -7   7  15      348.04      337.38     65.80 o 
  -6   7  15      898.52      918.54     81.58 o 
  -5   7  15     1552.77     1672.10    102.85 o 
  -4   7  15       55.25       15.05     36.79 o 
  -3   7  15      128.37      216.19     56.54 o 
  -2   7  15      757.81      752.55     93.03 o 
  -1   7  15     1419.59     1587.35    119.62 o 
   0   7  15     1910.74     1456.23    159.58 o 
   1   7  15      256.49      165.49     63.90 o 
   2   7  15       32.08      -28.92     80.92 o 
   3   7  15      187.29      140.60     82.11 o 
   4   7  15      180.13      245.17     93.15 o 
   5   7  15      208.21      314.84     89.19 o 
 -12   8  15       33.99       10.17     72.86 o 
 -11   8  15      242.34      306.89     84.90 o 
 -10   8  15      192.60      319.65     85.87 o 
  -9   8  15      625.83      778.79     85.89 o 
  -8   8  15      229.42      283.19     62.57 o 
  -7   8  15      197.37      195.22     54.49 o 
  -6   8  15      490.54      369.91     63.43 o 
  -5   8  15      134.15      154.71     56.83 o 
  -4   8  15      501.78      591.46     70.49 o 
  -3   8  15      196.80      145.29     64.88 o 
  -2   8  15      526.50      444.48     73.34 o 
  -1   8  15      242.78      194.51     70.54 o 
   0   8  15       58.83       82.12     62.26 o 
   1   8  15      482.73      414.16     75.22 o 
   2   8  15       69.34       52.22     68.13 o 
   3   8  15      178.55       65.72     93.18 o 
   4   8  15       45.94       56.78     69.22 o 
 -12   9  15       16.23       88.34     99.65 o 
 -11   9  15      169.48      275.95     92.71 o 
 -10   9  15       16.46      -98.74     65.83 o 
  -9   9  15       20.66      -59.10     50.78 o 
  -8   9  15      614.74      606.48     73.81 o 
  -7   9  15      110.44      182.07     62.26 o 
  -6   9  15      753.44      700.31     74.21 o 
  -5   9  15        6.59        5.77     54.82 o 
  -4   9  15       21.88      -28.93     56.70 o 
  -3   9  15      445.57      502.55     88.05 o 
  -2   9  15       32.96        3.34     50.53 o 
  -1   9  15      497.43      508.25     86.74 o 
   0   9  15        9.45       11.21     55.03 o 
   1   9  15       41.85       39.74     70.95 o 
   2   9  15      249.00      241.91    138.38 o 
   3   9  15       14.41      -26.23     71.13 o 
 -11  10  15       75.90       97.56     78.16 o 
 -10  10  15      267.64      477.82     95.01 o 
  -9  10  15       18.37      -81.02     75.51 o 
  -8  10  15      180.72      241.15     67.89 o 
  -7  10  15      186.70      128.27     75.80 o 
  -6  10  15       88.39       89.55     69.81 o 
  -5  10  15      708.12      835.95    161.76 o 
  -4  10  15       76.55       56.31     69.97 o 
  -3  10  15      179.46      108.17     69.56 o 
  -2  10  15       66.13       28.45     68.33 o 
  -1  10  15       49.56       58.24     71.55 o 
   0  10  15      356.99      519.24    104.34 o 
   1  10  15       83.44       78.53     78.78 o 
 -10  11  15       74.63       88.04     78.69 o 
  -9  11  15      169.76      226.76     81.48 o 
  -8  11  15      267.71      281.66     93.22 o 
  -7  11  15      233.80      367.63     92.48 o 
  -6  11  15       58.16      -14.05    110.46 o 
  -5  11  15      233.08      383.48    207.09 o 
  -4  11  15      175.99      184.94    100.90 o 
  -3  11  15      179.75      140.37     84.85 o 
  -2  11  15      232.65      161.20     78.32 o 
  -1  11  15       80.19       22.81     87.82 o 
  -9  12  15       15.81       40.76     75.13 o 
  -8  12  15       33.20       14.42     76.73 o 
  -7  12  15      259.55      338.39    122.63 o 
  -6  12  15       66.37      174.74    122.75 o 
  -5  12  15      209.38      204.48    109.45 o 
  -4  12  15       40.87       46.61    153.80 o 
  -3  12  15       14.56        3.41     91.42 o 
  -1   1  16      218.12      253.22     28.65 o 
   0   1  16     5777.05     5768.94     94.20 o 
   1   1  16     1799.09     1834.05     73.61 o 
  -3   2  16     2453.14     2751.27    116.38 o 
  -2   2  16     7609.52     6798.24    144.97 o 
  -1   2  16     1569.83     1611.91     53.29 o 
   0   2  16      123.20      152.02     34.75 o 
   1   2  16     2956.81     3065.72     98.00 o 
   2   2  16     2930.03     2939.26    161.39 o 
  -5   3  16     2461.15     2508.27    158.78 o 
  -4   3  16      626.50      532.94     82.32 o 
  -3   3  16       42.66        6.91     37.32 o 
  -2   3  16     2399.84     2794.92     87.30 o 
  -1   3  16     3145.98     3287.90     96.40 o 
   0   3  16     6782.44     6379.24    158.41 o 
   1   3  16      760.86      682.76     57.04 o 
   2   3  16      817.76      679.09     89.97 o 
   3   3  16      960.75     1006.41    115.63 o 
  -7   4  16      713.81      817.64    110.04 o 
  -6   4  16     1456.30     1494.15    129.91 o 
  -5   4  16      282.04      246.21     67.96 o 
  -4   4  16     4083.61     4411.71    320.27 o 
  -3   4  16      627.17      681.64     55.16 o 
  -2   4  16     3015.35     3024.12     91.03 o 
  -1   4  16      711.43      601.91     53.94 o 
   0   4  16      301.71      250.16     48.35 o 
   1   4  16     4396.59     4458.80    159.44 o 
   2   4  16      108.70      123.76     73.78 o 
   3   4  16     1678.17     1843.77    149.78 o 
   4   4  16       54.37      100.13     69.49 o 
  -9   5  16      149.26       71.05     58.08 o 
  -8   5  16     1014.33      917.27     97.88 o 
  -7   5  16      471.19      636.93     90.28 o 
  -6   5  16     2891.94     3365.94    159.69 o 
  -5   5  16      928.94      673.29     65.97 o 
  -4   5  16      316.39      315.73     49.27 o 
  -3   5  16     2423.58     2476.31     86.68 o 
  -2   5  16      909.08      876.16     79.13 o 
  -1   5  16     4533.19     4532.02    188.82 o 
   0   5  16      219.31      163.49     55.04 o 
   1   5  16      736.63      711.04     80.94 o 
   2   5  16      939.78     1044.26    123.70 o 
   3   5  16       91.45       57.62     83.43 o 
   4   5  16     1051.23     1249.31    143.26 o 
   5   5  16       79.02       81.17     61.65 o 
 -11   6  16      330.36      395.73    109.96 o 
 -10   6  16      619.44      640.44     98.03 o 
  -9   6  16      308.92      244.96     73.03 o 
  -8   6  16      295.36      164.62     62.02 o 
  -7   6  16      843.32      651.04     87.84 o 
  -6   6  16      851.14      970.91     85.80 o 
  -5   6  16     2875.56     2847.52    122.61 o 
  -4   6  16     1508.71     1585.86     83.83 o 
  -3   6  16      949.58      975.71     63.00 o 
  -2   6  16       86.82      144.87     54.80 o 
  -1   6  16      789.23      814.24     87.64 o 
   0   6  16     2094.13     2138.93    129.16 o 
   1   6  16      988.82      921.60     95.16 o 
   2   6  16      929.64     1085.16    126.68 o 
   3   6  16      142.41       94.45     76.08 o 
   4   6  16       79.39       82.77     80.90 o 
   5   6  16      427.68      522.47    100.32 o 
   6   6  16      232.12      202.63     89.44 o 
 -12   7  16       59.86       59.46     81.41 o 
 -11   7  16       93.83      150.77     88.22 o 
 -10   7  16      252.92      338.73     85.06 o 
  -9   7  16      514.15      510.82     86.41 o 
  -8   7  16     1519.42     1373.15    102.40 o 
  -7   7  16     1621.72     1519.26    103.95 o 
  -6   7  16      839.74      751.13     77.73 o 
  -5   7  16      426.60      487.26     68.09 o 
  -4   7  16      785.65      916.27     66.09 o 
  -3   7  16     1674.92     1748.36    124.38 o 
  -2   7  16      902.52     1080.20    114.18 o 
  -1   7  16      972.95      828.41     97.28 o 
   0   7  16      206.25      177.75     57.83 o 
   1   7  16      197.91      215.61     95.66 o 
   2   7  16      783.18      719.40    155.55 o 
   3   7  16      344.43      338.13    106.81 o 
   4   7  16      412.18      509.12    113.08 o 
   5   7  16       52.56        9.94     75.43 o 
 -12   8  16      354.38      550.96    100.62 o 
 -11   8  16       78.83      -31.67     82.50 o 
 -10   8  16      343.92      445.93     75.10 o 
  -9   8  16       24.64       31.17     49.87 o 
  -8   8  16       29.71      -30.14     50.85 o 
  -7   8  16     1504.08     1230.66     98.15 o 
  -6   8  16      299.96      212.30     56.96 o 
  -5   8  16      963.41      969.37     86.54 o 
  -4   8  16       46.58       56.67     55.37 o 
  -3   8  16       94.34        5.28     50.71 o 
  -2   8  16      934.07     1025.77    103.85 o 
  -1   8  16      190.99      360.03     76.67 o 
   0   8  16     1036.01     1227.14    114.01 o 
   1   8  16       84.83       71.62     66.23 o 
   2   8  16      177.75      128.05     86.58 o 
   3   8  16      163.74      133.89     95.20 o 
   4   8  16       26.28       95.19     75.25 o 
 -11   9  16      212.58      444.42    124.61 o 
 -10   9  16       36.85       49.56     59.79 o 
  -9   9  16      485.02      467.72     71.77 o 
  -8   9  16       21.98       94.14     61.89 o 
  -7   9  16      482.33      494.17     72.65 o 
  -6   9  16      296.38      225.02     60.13 o 
  -5   9  16      151.24        9.40     89.19 o 
  -4   9  16     1064.43     1213.30    123.51 o 
  -3   9  16      142.46      168.29     79.07 o 
  -2   9  16      804.35      517.32     88.30 o 
  -1   9  16       76.65       59.42     73.14 o 
   0   9  16        0.89      -26.36     61.09 o 
   1   9  16      584.69      471.75    104.84 o 
   2   9  16       56.57      135.48    108.24 o 
 -11  10  16      243.49      265.23    103.48 o 
 -10  10  16       71.47      145.93     76.25 o 
  -9  10  16       37.74       31.60     61.87 o 
  -8  10  16      338.89      295.51     74.75 o 
  -7  10  16      283.55      260.95     75.08 o 
  -6  10  16      589.61      627.42     96.99 o 
  -5  10  16       69.96      118.73    103.39 o 
  -4  10  16       80.91        1.12     61.24 o 
  -3  10  16      347.42      251.47     78.98 o 
  -2  10  16      193.82      239.29     85.81 o 
  -1  10  16      559.00      542.49     93.09 o 
   0  10  16       51.38        4.05     83.17 o 
   1  10  16      190.27      186.07     98.00 o 
 -10  11  16      241.08      274.55    100.77 o 
  -9  11  16      217.74      389.30    110.47 o 
  -8  11  16       77.61      147.18     88.04 o 
  -7  11  16       93.22      101.75     79.01 o 
  -6  11  16      339.00      627.92    192.53 o 
  -5  11  16      424.04      366.42    107.82 o 
  -4  11  16      406.40      527.71    138.83 o 
  -3  11  16      165.43      145.15     67.86 o 
  -2  11  16       54.11       10.16     70.62 o 
  -1  11  16      197.78      162.01     85.39 o 
  -8  12  16      356.85      307.42    109.59 o 
  -7  12  16       63.22       80.54    102.08 o 
  -6  12  16      234.20      340.06    142.21 o 
  -5  12  16       52.41      -36.64     94.36 o 
  -4  12  16       26.96       56.77    118.39 o 
  -1   1  17     3224.77     3558.35     86.01 o 
   0   1  17       90.16      105.72     26.00 o 
   1   1  17      691.78      537.90     44.72 o 
  -3   2  17      746.25      837.39     71.44 o 
  -2   2  17      117.18      174.80     34.92 o 
  -1   2  17      692.30      577.53     43.85 o 
   0   2  17     2960.43     2649.50     95.27 o 
   1   2  17     1145.42     1341.48     71.21 o 
   2   2  17     1081.70     1067.21    185.62 o 
  -5   3  17      771.14      653.58     87.64 o 
  -4   3  17      126.24      184.40     66.04 o 
  -3   3  17      617.90      567.39     58.53 o 
  -2   3  17      749.20      791.98     53.61 o 
  -1   3  17     1195.79     1447.71     75.79 o 
   0   3  17       78.15      124.39     34.82 o 
   1   3  17       79.05       43.97     36.00 o 
   2   3  17     1295.78     1468.07    101.37 o 
   3   3  17     1008.81      944.21    115.28 o 
  -7   4  17     1218.44     1297.16    137.34 o 
  -6   4  17      132.67       99.00     73.76 o 
  -5   4  17     2650.02     3033.38    175.62 o 
  -4   4  17      113.34      161.56     52.80 o 
  -3   4  17      102.61      166.89     42.16 o 
  -2   4  17     1078.10     1071.89     72.87 o 
  -1   4  17       56.54       47.62     42.32 o 
   0   4  17     2279.69     2227.93    100.18 o 
   1   4  17      424.49      367.73     87.70 o 
   2   4  17      240.87      120.41     76.02 o 
   3   4  17      650.87      560.02     99.48 o 
   4   4  17        1.95       71.18     67.87 o 
  -9   5  17      615.20      518.32     83.77 o 
  -8   5  17      180.69      185.15     69.13 o 
  -7   5  17      870.43      857.84     96.22 o 
  -6   5  17      125.69      174.65     60.57 o 
  -5   5  17       18.82       25.85     41.39 o 
  -4   5  17     2606.10     2858.99    115.57 o 
  -3   5  17      809.08      771.94     58.84 o 
  -2   5  17     1335.18     1416.84     91.91 o 
  -1   5  17      400.66      372.60     68.56 o 
   0   5  17       58.81       49.40     47.64 o 
   1   5  17     1094.87     1083.86    126.89 o 
   2   5  17       68.01       95.53     81.47 o 
   3   5  17      803.98     1003.70    132.36 o 
   4   5  17       15.87       90.29     75.93 o 
   5   5  17       68.53       24.05     77.16 o 
 -11   6  17      208.18      397.14     89.17 o 
 -10   6  17       43.12       14.55     59.10 o 
  -9   6  17       30.26      -33.73     60.08 o 
  -8   6  17      563.18      573.65     88.99 o 
  -7   6  17      513.35      517.52     73.51 o 
  -6   6  17     1492.38     1613.71    103.05 o 
  -5   6  17      143.36      200.72     51.91 o 
  -4   6  17      137.44      101.20     42.81 o 
  -3   6  17      976.02      928.30     83.27 o 
  -2   6  17      208.46      199.36     61.77 o 
  -1   6  17     1072.02     1025.78     95.97 o 
   0   6  17      266.37      262.84     64.94 o 
   1   6  17      294.82      314.62     82.25 o 
   2   6  17      225.34      212.80     95.32 o 
   3   6  17      213.51      293.46    102.98 o 
   4   6  17      413.89      417.68    108.30 o 
   5   6  17      155.78      255.47     95.79 o 
 -11   7  17      218.21      392.69     88.55 o 
 -10   7  17      159.70      227.77     88.16 o 
  -9   7  17      225.95      159.26     73.97 o 
  -8   7  17      136.74      215.94     64.80 o 
  -7   7  17       49.33        9.80     48.01 o 
  -6   7  17      544.29      645.04     71.68 o 
  -5   7  17      868.25      913.48     83.78 o 
  -4   7  17     1217.81     1294.58    101.26 o 
  -3   7  17      665.84      576.04     82.28 o 
  -2   7  17       54.11       69.10     51.68 o 
  -1   7  17      313.93      320.04     67.16 o 
   0   7  17      137.70      176.84     73.09 o 
   1   7  17      432.88      375.87    124.86 o 
   2   7  17      208.11      145.15     94.63 o 
   3   7  17      248.30      209.95     92.61 o 
   4   7  17       50.17       46.23     73.92 o 
 -11   8  17      111.36      236.18     84.10 o 
 -10   8  17       91.36       10.12     57.74 o 
  -9   8  17      102.61      274.48     83.93 o 
  -8   8  17      517.57      639.02     84.12 o 
  -7   8  17      128.50      190.19     61.98 o 
  -6   8  17      541.97      570.37     72.69 o 
  -5   8  17      184.91      160.30     55.76 o 
  -4   8  17        1.69       10.32     58.85 o 
  -3   8  17      823.80      720.64     95.55 o 
  -2   8  17      237.76      163.48     76.76 o 
  -1   8  17      411.64      465.10     86.89 o 
   0   8  17       30.01      -36.37     55.05 o 
   1   8  17       26.83       -5.00     85.99 o 
   2   8  17      277.36      267.22    102.22 o 
   3   8  17       95.82      158.91    108.54 o 
 -11   9  17       55.53      154.57     99.40 o 
 -10   9  17      257.63      376.31     84.72 o 
  -9   9  17       19.20       22.82     64.17 o 
  -8   9  17      105.28      158.07     61.30 o 
  -7   9  17      229.46      170.40     71.53 o 
  -6   9  17       36.58       -7.37     55.72 o 
  -5   9  17      593.28      643.18    155.08 o 
  -4   9  17       13.35       33.05     57.21 o 
  -3   9  17      201.00      177.53     75.13 o 
  -2   9  17      197.65      206.37     72.44 o 
  -1   9  17       23.79       24.62     60.01 o 
   0   9  17      328.17      253.12    106.36 o 
   1   9  17        3.99       20.20     97.80 o 
   2   9  17      213.28      163.99     95.68 o 
 -10  10  17       48.52       53.41     77.69 o 
  -9  10  17      255.96      333.50     78.30 o 
  -8  10  17      106.99      177.94     71.00 o 
  -7  10  17      159.12      327.04     91.75 o 
  -6  10  17       51.78       68.92     97.82 o 
  -5  10  17       76.27      140.14    106.16 o 
  -4  10  17      392.30      252.06     77.27 o 
  -3  10  17      258.98      269.38     93.51 o 
  -2  10  17      279.54      299.68     88.06 o 
  -1  10  17        6.06       64.24     75.07 o 
   0  10  17       89.34       54.46     79.35 o 
  -9  11  17       53.33       99.87     77.75 o 
  -8  11  17      117.26      224.89     92.05 o 
  -7  11  17      225.46      383.41    127.21 o 
  -6  11  17      206.30      310.27    127.18 o 
  -5  11  17      161.32      189.00     98.17 o 
  -4  11  17       48.77       67.62     72.36 o 
  -3  11  17       95.47       53.44     78.09 o 
  -2  11  17      205.97      195.34     86.30 o 
   0   0  18     7143.27     7770.17    397.33 o 
  -1   1  18       73.81      102.14     29.65 o 
   0   1  18      503.05      419.06     37.75 o 
   1   1  18     3309.14     3449.04     97.10 o 
  -3   2  18     1940.71     1694.27     98.23 o 
  -2   2  18     1293.17     1335.33     66.13 o 
  -1   2  18     3250.74     3522.92    111.22 o 
   0   2  18     1466.54     1279.66     71.70 o 
   1   2  18      730.05      781.65     70.40 o 
   2   2  18       38.22       -0.89     51.70 o 
  -5   3  18     1353.31     1378.07    129.30 o 
  -4   3  18     5548.82     6193.27    235.39 o 
  -3   3  18      781.09      651.94     63.88 o 
  -2   3  18     1951.82     1802.24     75.34 o 
  -1   3  18      745.42      781.45     60.53 o 
   0   3  18      945.03      870.96     62.52 o 
   1   3  18     2370.56     2660.34    131.57 o 
   2   3  18     1094.93     1102.21     93.94 o 
   3   3  18     1332.04     1474.21    140.70 o 
  -7   4  18      210.88      105.86     82.15 o 
  -6   4  18     1725.95     1902.13    149.63 o 
  -5   4  18       41.68       47.28     64.43 o 
  -4   4  18      225.39      212.69     58.12 o 
  -3   4  18     5470.79     6240.69    219.53 o 
  -2   4  18       30.70      -32.19     42.78 o 
  -1   4  18     2513.94     2575.55    103.08 o 
   0   4  18       38.05       39.64     39.73 o 
   1   4  18      158.89      228.56     80.84 o 
   2   4  18     1747.11     1872.16    153.47 o 
   3   4  18      192.20      159.88     77.16 o 
   4   4  18     1517.10     1438.38    151.54 o 
  -9   5  18       87.77       -7.14     55.36 o 
  -8   5  18       55.01      189.51     76.62 o 
  -7   5  18      986.33      890.01    103.80 o 
  -6   5  18      413.44      429.74     61.71 o 
  -5   5  18     1593.46     1755.92    109.92 o 
  -4   5  18       37.67        3.94     35.68 o 
  -3   5  18     1319.06     1436.33     93.46 o 
  -2   5  18     1069.92     1058.01    102.71 o 
  -1   5  18      161.84      164.54     56.59 o 
   0   5  18     1025.88     1063.57     98.19 o 
   1   5  18      312.37      269.16     80.71 o 
   2   5  18     1374.90     1148.23    137.99 o 
   3   5  18      142.81      126.30     76.24 o 
   4   5  18       77.04      169.39     98.07 o 
   5   5  18      561.95      604.88     96.93 o 
 -11   6  18       97.62      119.21     74.47 o 
 -10   6  18      128.27       97.02     74.27 o 
  -9   6  18      497.90      460.34     84.10 o 
  -8   6  18      485.52      585.04     91.14 o 
  -7   6  18      501.93      554.41     77.92 o 
  -6   6  18        3.72       -9.49     41.83 o 
  -5   6  18      422.44      460.30     63.69 o 
  -4   6  18     1801.69     1841.73    103.21 o 
  -3   6  18     1338.32     1444.79    121.75 o 
  -2   6  18     1825.93     2062.73    163.48 o 
  -1   6  18      286.67      182.05     65.37 o 
   0   6  18      283.71      349.88     68.39 o 
   1   6  18      721.27      895.44    233.33 o 
   2   6  18      593.93      564.80    113.57 o 
   3   6  18      679.23      724.28    127.81 o 
   4   6  18      193.86      181.14    105.37 o 
   5   6  18       87.32      121.39     91.26 o 
 -11   7  18      176.26      172.51     86.27 o 
 -10   7  18      215.12      114.57     88.84 o 
  -9   7  18       52.83       10.38     77.53 o 
  -8   7  18      149.01      162.00     56.13 o 
  -7   7  18      688.14      609.72     75.04 o 
  -6   7  18      493.54      502.19     78.81 o 
  -5   7  18      989.88      854.77     92.17 o 
  -4   7  18      216.25      185.20     61.15 o 
  -3   7  18      198.27      125.64    101.44 o 
  -2   7  18     1372.73     1263.06    110.96 o 
  -1   7  18      717.65      577.36     85.26 o 
   0   7  18      352.92      372.50     89.16 o 
   1   7  18      177.09      146.67     82.85 o 
   2   7  18       83.23      147.10    115.08 o 
   3   7  18      197.97      217.84    105.55 o 
   4   7  18      133.89      242.33     97.85 o 
 -11   8  18      316.82      353.45     92.38 o 
 -10   8  18       70.08      172.12     88.18 o 
  -9   8  18      785.22      864.78     97.20 o 
  -8   8  18        5.91       14.00     50.98 o 
  -7   8  18      144.55       94.47     53.31 o 
  -6   8  18      494.05      571.34     71.85 o 
  -5   8  18       55.61       57.07     72.96 o 
  -4   8  18     1506.39     1300.29    122.27 o 
  -3   8  18      150.05       67.12     66.34 o 
  -2   8  18      569.87      433.68     87.98 o 
  -1   8  18      191.35      175.83     67.41 o 
   0   8  18       51.73       34.57     85.81 o 
   1   8  18      511.26      328.08    104.98 o 
   2   8  18      104.29      119.03     88.89 o 
   3   8  18      300.09      332.71    114.25 o 
 -10   9  18       80.38       40.94     61.90 o 
  -9   9  18        6.44      -30.32     46.51 o 
  -8   9  18      756.08      738.92     89.31 o 
  -7   9  18       53.08       32.89     55.33 o 
  -6   9  18      515.62      473.76    104.21 o 
  -5   9  18       92.13       95.32     89.12 o 
  -4   9  18       71.41       89.93     72.52 o 
  -3   9  18      673.48      648.36    122.85 o 
  -2   9  18       86.44       92.51     68.32 o 
  -1   9  18      518.34      592.26    107.66 o 
   0   9  18        4.92        4.39     83.73 o 
   1   9  18       85.45      162.77    109.58 o 
  -9  10  18       80.28      102.65     65.75 o 
  -8  10  18       70.02       20.15     65.95 o 
  -7  10  18      209.53      224.58    163.35 o 
  -6  10  18      134.37      101.95    102.21 o 
  -5  10  18      558.89      456.39    121.31 o 
  -4  10  18      199.72      249.40     84.85 o 
  -3  10  18      196.54      103.41     78.86 o 
  -2  10  18       99.45      176.82     80.36 o 
  -1  10  18       88.53      120.64     99.39 o 
  -8  11  18      301.61      314.61    151.74 o 
  -7  11  18      175.18      187.43    116.51 o 
  -6  11  18       97.80       70.34    115.87 o 
  -5  11  18       86.49       45.43    113.46 o 
  -4  11  18      137.24       84.53     68.61 o 
  -3  11  18      291.63      239.87     79.46 o 
  -1   1  19        9.22       -9.37     29.87 o 
   0   1  19     1338.78     1252.04     65.75 o 
   1   1  19      934.94      967.31     64.43 o 
  -3   2  19     2085.22     2047.80    110.81 o 
  -2   2  19     1237.46     1491.27     71.03 o 
  -1   2  19      971.69      942.88     66.41 o 
   0   2  19       71.25       30.69     36.46 o 
   1   2  19      859.29      803.21     72.57 o 
   2   2  19     1269.85     1647.31    112.32 o 
  -5   3  19     1060.72     1142.93    220.85 o 
  -4   3  19       49.09      166.00     69.44 o 
  -3   3  19      640.61      714.85     62.13 o 
  -2   3  19     2016.30     2162.55    151.24 o 
  -1   3  19      813.82      651.49     59.70 o 
   0   3  19      812.71      644.50     59.18 o 
   1   3  19      427.26      452.39     71.12 o 
   2   3  19      438.62      536.75     96.87 o 
   3   3  19      567.53      612.45    128.28 o 
  -7   4  19      312.94      299.52     78.76 o 
  -6   4  19      276.88      273.28     84.76 o 
  -5   4  19      201.66      134.93     53.12 o 
  -4   4  19     2059.18     1825.13    116.32 o 
  -3   4  19       50.99      122.41     44.28 o 
  -2   4  19     1293.39     1518.67     97.36 o 
  -1   4  19      438.65      460.00     56.43 o 
   0   4  19        3.67       46.66     45.75 o 
   1   4  19      847.45      787.46    127.72 o 
   2   4  19        6.01       65.20     76.08 o 
   3   4  19      815.99      778.36    148.79 o 
   4   4  19       18.95       99.48     85.41 o 
  -9   5  19        0.17       23.59     65.46 o 
  -8   5  19      583.76      735.40    103.40 o 
  -7   5  19      399.95      495.43     79.76 o 
  -6   5  19      678.69      777.84     79.88 o 
  -5   5  19        0.40        9.04     42.99 o 
  -4   5  19      198.46      152.31     43.17 o 
  -3   5  19     1075.92     1173.86     90.92 o 
  -2   5  19      446.66      481.69     67.49 o 
  -1   5  19      829.52      772.81    103.84 o 
   0   5  19       26.86      -98.94     65.96 o 
   1   5  19      152.50      162.98     68.61 o 
   2   5  19      566.44      511.36     96.16 o 
   3   5  19      260.30      394.66     91.04 o 
   4   5  19      668.78      742.44    133.81 o 
   5   5  19       36.18       55.78     77.46 o 
 -11   6  19      104.80      166.29     81.31 o 
 -10   6  19      463.02      607.66    166.32 o 
  -9   6  19      194.45      156.47     79.15 o 
  -8   6  19       52.43       36.28     72.29 o 
  -7   6  19       32.85      154.30     63.49 o 
  -6   6  19      123.92      208.38     55.26 o 
  -5   6  19      687.24      647.42     69.53 o 
  -4   6  19      278.44      245.82     58.94 o 
  -3   6  19      565.96      548.77     74.12 o 
  -2   6  19        0.88       36.07     58.03 o 
  -1   6  19      156.19      122.20     59.54 o 
   0   6  19     1095.46     1368.45    142.82 o 
   1   6  19      369.80      355.64     96.46 o 
   2   6  19      296.10      286.61     84.69 o 
   3   6  19       19.46       31.45     80.11 o 
   4   6  19       53.12       49.09     86.55 o 
   5   6  19      139.76      119.60     94.91 o 
 -10   7  19      142.96      175.13     78.08 o 
  -9   7  19      255.97      240.92     71.51 o 
  -8   7  19      434.72      469.43     78.63 o 
  -7   7  19      336.57      346.75     72.74 o 
  -6   7  19       22.14       34.49     55.13 o 
  -5   7  19      401.07      346.83     82.20 o 
  -4   7  19      312.04      282.86     68.97 o 
  -3   7  19      781.54      839.56    104.57 o 
  -2   7  19      559.86      563.21     92.25 o 
  -1   7  19      343.25      333.89     80.98 o 
   0   7  19      161.84      236.19    100.97 o 
   1   7  19       89.17      138.11     84.80 o 
   2   7  19      287.15      289.67    100.10 o 
   3   7  19      232.13      312.84    114.68 o 
 -10   8  19      270.76      231.78     75.95 o 
  -9   8  19       19.68       18.16     69.69 o 
  -8   8  19       33.64      152.30     68.99 o 
  -7   8  19      439.54      313.37     66.68 o 
  -6   8  19       46.86      106.22    100.36 o 
  -5   8  19      635.17      737.49    107.94 o 
  -4   8  19       16.81        9.54     74.29 o 
  -3   8  19      263.25      310.03     76.74 o 
  -2   8  19      271.11      206.27     75.46 o 
  -1   8  19       94.27      110.69     85.94 o 
   0   8  19      495.58      589.90    128.76 o 
   1   8  19       38.94      -22.38     94.17 o 
   2   8  19       69.01       58.18    106.51 o 
 -10   9  19       23.39       31.40     68.26 o 
  -9   9  19      420.82      481.05     88.68 o 
  -8   9  19       21.33       61.11     66.00 o 
  -7   9  19      257.72      291.39     74.52 o 
  -6   9  19      192.12      144.51     79.71 o 
  -5   9  19        0.12      -19.24     79.75 o 
  -4   9  19      680.91      727.91    105.97 o 
  -3   9  19       25.91       38.82     74.41 o 
  -2   9  19      296.11      191.39     87.28 o 
  -1   9  19       37.02       63.15     91.59 o 
   0   9  19        7.87      -30.25     83.28 o 
   1   9  19      320.10      279.28     99.20 o 
  -9  10  19       21.19       57.37     70.03 o 
  -8  10  19      275.34      186.42     74.53 o 
  -7  10  19      139.15       91.93    154.12 o 
  -6  10  19      466.98      647.26    148.37 o 
  -5  10  19       34.87      -31.97    104.86 o 
  -4  10  19       51.23       15.42     68.79 o 
  -3  10  19      217.09      184.11     84.42 o 
  -2  10  19       70.29      106.75     79.74 o 
  -1  10  19      313.40      446.61    133.56 o 
  -6  11  19       99.39      180.34    103.87 o 
  -5  11  19      139.36      305.35    131.73 o 
  -1   1  20     1993.54     2012.75     84.35 o 
   0   1  20       58.98       77.23     40.31 o 
   1   1  20     1076.68      923.03     70.97 o 
  -3   2  20     1607.31     1486.61    105.92 o 
  -2   2  20      747.10      946.20     70.28 o 
  -1   2  20     1078.11      988.54     70.21 o 
   0   2  20     1976.41     1894.52    102.71 o 
   1   2  20     2187.02     2377.63    115.52 o 
   2   2  20     1441.93     1528.01    110.27 o 
  -5   3  20      517.89      438.33     86.76 o 
  -4   3  20      446.20      337.13     69.55 o 
  -3   3  20     2901.08     3076.03    112.68 o 
  -2   3  20     1556.67     1495.74     85.51 o 
  -1   3  20     2109.96     2101.39     97.41 o 
   0   3  20      394.11      246.40     51.99 o 
   1   3  20      342.20      375.44     72.37 o 
   2   3  20     1372.62     1309.48    130.98 o 
   3   3  20      242.18      256.08     88.04 o 
  -7   4  20      899.55      957.32    128.14 o 
  -6   4  20      113.12      122.76     61.06 o 
  -5   4  20     1586.28     1258.04    103.88 o 
  -4   4  20      181.20      173.90     57.89 o 
  -3   4  20      466.16      311.10     63.36 o 
  -2   4  20     1460.58     1363.66     94.19 o 
  -1   4  20      334.35      340.08     55.03 o 
   0   4  20     1789.22     1771.89    220.53 o 
   1   4  20       46.09       45.08     72.53 o 
   2   4  20      485.01      484.15     95.75 o 
   3   4  20      311.32      191.96     74.62 o 
   4   4  20       26.96       18.98     69.52 o 
  -9   5  20      823.58     1225.49    131.65 o 
  -8   5  20      168.39      176.52     72.91 o 
  -7   5  20      245.63      246.27     73.76 o 
  -6   5  20      210.34      140.27     53.94 o 
  -5   5  20       77.28       30.09     47.60 o 
  -4   5  20     1504.66     1327.79     96.51 o 
  -3   5  20      508.66      560.68     74.27 o 
  -2   5  20     1363.43     1280.54     94.07 o 
  -1   5  20       60.69       91.19     58.87 o 
   0   5  20       77.62      -23.13     59.35 o 
   1   5  20      849.76      997.88    131.57 o 
   2   5  20      206.55      202.22     83.27 o 
   3   5  20      922.70      814.27    125.96 o 
   4   5  20       36.85       30.21    111.66 o 
   5   5  20       60.03       10.49     74.20 o 
 -10   6  20       19.23       25.96     74.47 o 
  -9   6  20       78.57      113.93     82.77 o 
  -8   6  20      499.54      554.41     88.42 o 
  -7   6  20      477.08      609.64     84.48 o 
  -6   6  20      779.20     1155.74     95.56 o 
  -5   6  20      222.25      111.33     83.26 o 
  -4   6  20      111.66      172.01     57.80 o 
  -3   6  20      255.20      126.72     52.57 o 
  -2   6  20      503.99      515.69     80.58 o 
  -1   6  20      856.44      915.86    130.39 o 
   0   6  20      360.80      379.10     94.37 o 
   1   6  20      301.85      229.67    149.19 o 
   2   6  20      138.99      254.11    105.14 o 
   3   6  20      147.63      131.81     79.94 o 
   4   6  20      416.75      476.26    116.90 o 
 -10   7  20      259.26      294.02     96.69 o 
  -9   7  20      468.56      559.26     95.43 o 
  -8   7  20       91.85       86.83     61.59 o 
  -7   7  20       57.63       77.23     64.64 o 
  -6   7  20      522.89      535.82     88.76 o 
  -5   7  20      239.14      239.11     71.63 o 
  -4   7  20      902.81      918.18    124.31 o 
  -3   7  20      323.11      214.77     68.23 o 
  -2   7  20      203.15      253.85     82.10 o 
  -1   7  20      315.86      340.91     95.46 o 
   0   7  20      204.81      226.30     91.21 o 
   1   7  20      783.55      787.55    127.35 o 
   2   7  20      347.19      311.40    116.76 o 
   3   7  20      218.81      226.69    113.09 o 
  -9   8  20       39.16      -21.92     63.43 o 
  -8   8  20      876.61      917.98     97.61 o 
  -7   8  20       89.64       37.60     59.63 o 
  -6   8  20      491.42      398.29    107.75 o 
  -5   8  20      174.81      233.31     86.83 o 
  -4   8  20       29.26       40.96     68.90 o 
  -3   8  20      910.43      867.57    111.66 o 
  -2   8  20      133.63      143.41     68.97 o 
  -1   8  20      808.36      968.28    215.36 o 
   0   8  20       15.16      -16.54     78.38 o 
   1   8  20        6.03        1.06     82.90 o 
  -9   9  20       17.05        0.46     64.78 o 
  -8   9  20       40.93       43.57     68.97 o 
  -7   9  20      469.43      458.48    116.79 o 
  -6   9  20       74.24       58.87     81.57 o 
  -5   9  20      831.55      899.62    156.55 o 
  -4   9  20       41.65       75.35     81.81 o 
  -3   9  20      161.77      105.36     76.26 o 
  -2   9  20      329.88      403.59     99.73 o 
  -1   9  20        3.77       36.17     92.71 o 
   0   9  20      512.84      633.16    201.76 o 
  -7  10  20      259.36      340.24    125.95 o 
  -6  10  20       20.91       80.52     95.88 o 
  -5  10  20       57.18       47.81    113.82 o 
  -4  10  20      399.90      477.44    101.07 o 
  -3  10  20      220.88      258.87     88.52 o 
   0   0  21      485.33      476.68    129.15 o 
  -1   1  21        3.31       -1.46     39.41 o 
   0   1  21      472.35      398.40     63.00 o 
   1   1  21     1171.29     1237.09     91.34 o 
  -3   2  21      379.26      304.85     56.54 o 
  -2   2  21      850.42      896.73     80.19 o 
  -1   2  21     1131.91     1330.95     79.84 o 
   0   2  21      712.00      902.20     80.79 o 
   1   2  21      956.24      979.78     82.57 o 
   2   2  21      156.04      211.62     63.32 o 
  -5   3  21      264.04      309.62     86.18 o 
  -4   3  21     1199.84     1089.15     96.70 o 
  -3   3  21       15.07       63.56     47.82 o 
  -2   3  21      382.53      340.31     55.94 o 
  -1   3  21      987.80     1081.27     87.25 o 
   0   3  21      665.56      694.60     87.31 o 
   1   3  21     1655.83     1531.31    113.37 o 
   2   3  21      281.45      290.10     82.21 o 
   3   3  21      465.58      590.83    109.62 o 
  -7   4  21      100.38      139.80     87.96 o 
  -6   4  21      572.33      550.46    102.92 o 
  -5   4  21       44.80       16.24     60.62 o 
  -4   4  21      129.13       58.93     55.44 o 
  -3   4  21     1122.84     1132.10     92.15 o 
  -2   4  21      162.66      180.21     56.88 o 
  -1   4  21     1665.94     1418.31     98.91 o 
   0   4  21        9.10       16.07     57.11 o 
   1   4  21       33.30       47.12     75.00 o 
   2   4  21      633.88      474.34    104.79 o 
   3   4  21      176.94       67.06     87.84 o 
   4   4  21      724.56      872.63    136.70 o 
  -9   5  21       20.54       21.38     80.04 o 
  -8   5  21       92.81      130.88     78.07 o 
  -7   5  21      327.74      353.12     79.10 o 
  -6   5  21       67.43      148.17     56.07 o 
  -5   5  21      483.48      600.41     72.70 o 
  -4   5  21       38.05       66.32     57.14 o 
  -3   5  21      251.49      362.54     63.66 o 
  -2   5  21      259.74      205.13     63.07 o 
  -1   5  21       33.65      102.78     69.72 o 
   0   5  21      743.16      830.86    111.60 o 
   1   5  21       61.56       19.74     83.16 o 
   2   5  21      386.49      166.01     81.44 o 
   3   5  21       55.10       89.09     72.83 o 
   4   5  21       35.25      113.27    100.19 o 
   5   5  21      294.37      229.24     98.19 o 
  -9   6  21      335.43      485.69     95.49 o 
  -8   6  21      256.27      295.86     72.16 o 
  -7   6  21      308.48      402.57     72.65 o 
  -6   6  21        0.57      105.98     61.69 o 
  -5   6  21       75.63       42.55     80.66 o 
  -4   6  21      581.12      517.91     78.61 o 
  -3   6  21      432.11      361.03     68.58 o 
  -2   6  21      613.36      492.10     87.02 o 
  -1   6  21       62.46       73.94     88.21 o 
   0   6  21      309.50      346.83    100.66 o 
   1   6  21      172.41      162.88     84.03 o 
   2   6  21      236.17      316.99    100.17 o 
   3   6  21      403.52      473.78    113.44 o 
  -9   7  21       38.93      151.27     66.50 o 
  -8   7  21      142.52      176.33     72.19 o 
  -7   7  21      642.50      690.86     83.75 o 
  -6   7  21      296.82      426.05    115.95 o 
  -5   7  21      312.75      340.89     81.85 o 
  -4   7  21      112.20      139.97     62.43 o 
  -3   7  21      176.36      171.15     77.78 o 
  -2   7  21      389.53      390.48     89.87 o 
  -1   7  21      154.93      234.90    109.55 o 
   0   7  21      338.24      404.39    107.13 o 
   1   7  21      120.85      162.19     86.93 o 
   2   7  21       44.05      115.16     94.64 o 
  -9   8  21      338.38      316.19     83.93 o 
  -8   8  21        7.17       -1.22     60.05 o 
  -7   8  21      134.66      153.39     91.16 o 
  -6   8  21      259.16      256.78     89.39 o 
  -5   8  21       97.18       98.11     81.13 o 
  -4   8  21      751.81      783.88    103.87 o 
  -3   8  21       49.49       71.07     72.17 o 
  -2   8  21      252.57      222.71    181.16 o 
  -1   8  21      105.97      140.85    113.37 o 
   0   8  21       23.41       67.00     87.83 o 
   1   8  21      370.89      453.55    129.35 o 
  -8   9  21      327.64      425.15    155.40 o 
  -7   9  21       40.34       83.15     98.79 o 
  -6   9  21      341.81      274.93    108.25 o 
  -5   9  21       22.26       56.53     92.31 o 
  -4   9  21       39.47       10.95     86.84 o 
  -3   9  21      398.30      471.38     94.20 o 
  -2   9  21       46.46       77.52     93.20 o 
  -1   9  21      366.31      588.82    210.59 o 
  -5  10  21      296.43      633.03    229.99 o 
  -1   1  22      493.52      524.02     84.03 o 
   0   1  22     2157.37     1880.94    160.10 o 
   1   1  22      705.68      546.87     73.41 o 
  -3   2  22      853.84      991.58    102.48 o 
  -2   2  22      969.75     1073.15     92.04 o 
  -1   2  22      674.68      555.43     77.98 o 
   0   2  22     1287.14      856.57     78.87 o 
   1   2  22      522.64      514.24     77.87 o 
   2   2  22     1002.68     1002.53     98.49 o 
  -5   3  22      957.57      733.88    109.83 o 
  -4   3  22       77.05      -12.79     65.87 o 
  -3   3  22      393.75      278.19     68.33 o 
  -2   3  22      868.41      938.63     84.74 o 
  -1   3  22      464.66      488.51     69.17 o 
   0   3  22     1803.21     1652.37    104.84 o 
   1   3  22      205.91      299.61     68.15 o 
   2   3  22      311.86      358.90     95.99 o 
   3   3  22      375.36      370.20    100.23 o 
  -7   4  22      299.03      238.41     76.66 o 
  -6   4  22      392.90      330.51     87.88 o 
  -5   4  22       46.01      130.40     74.71 o 
  -4   4  22      886.36      647.93    100.31 o 
  -3   4  22       63.62       77.84     56.22 o 
  -2   4  22      988.45      927.59     86.21 o 
  -1   4  22      226.50      184.50     57.37 o 
   0   4  22        4.96       43.65     74.25 o 
   1   4  22     1031.55     1126.83    133.65 o 
   2   4  22      222.06      227.25     94.72 o 
   3   4  22      855.06     1101.52    143.48 o 
   4   4  22       19.16       92.11     92.94 o 
  -9   5  22       11.95       34.52     85.11 o 
  -8   5  22      735.59      871.28    115.51 o 
  -7   5  22      159.87      119.74     67.96 o 
  -6   5  22      646.37      860.69    109.09 o 
  -5   5  22        0.39      -76.49     78.72 o 
  -4   5  22       45.14       43.22     57.81 o 
  -3   5  22      982.34      870.38    112.78 o 
  -2   5  22      300.73      356.10     82.21 o 
  -1   5  22     1085.59     1081.73    132.02 o 
   0   5  22      119.56      157.36     76.73 o 
   1   5  22      186.97      118.98     82.49 o 
   2   5  22      313.53      289.82    122.79 o 
   3   5  22       95.95        7.18     78.30 o 
   4   5  22      512.02      635.59    132.42 o 
  -9   6  22       81.88      -10.40     60.23 o 
  -8   6  22      128.77      139.00     68.18 o 
  -7   6  22      238.67      293.76     75.79 o 
  -6   6  22      438.74      526.21    120.05 o 
  -5   6  22      656.19      728.16    102.19 o 
  -4   6  22      369.92      291.27     61.38 o 
  -3   6  22      368.21      285.87     78.20 o 
  -2   6  22      243.12      483.78    165.26 o 
  -1   6  22      172.53      129.14     79.24 o 
   0   6  22      495.38      613.56    123.90 o 
   1   6  22      343.53      294.55     97.48 o 
   2   6  22      334.56      411.00    134.16 o 
   3   6  22       24.37        3.07     71.05 o 
  -8   7  22      452.47      448.83     82.15 o 
  -7   7  22      101.27      104.48     86.14 o 
  -6   7  22      231.13      270.92     97.40 o 
  -5   7  22      146.15       98.33     81.18 o 
  -4   7  22      298.17      259.01     76.36 o 
  -3   7  22      851.28      993.56    113.78 o 
  -2   7  22      320.48      351.24    148.95 o 
  -1   7  22      348.11      350.68    151.58 o 
   0   7  22       52.03      156.73     92.32 o 
   1   7  22       74.46       68.48     88.46 o 
  -8   8  22       57.60      -37.34     96.64 o 
  -7   8  22      432.09      391.61    121.61 o 
  -6   8  22      131.47      175.56     86.82 o 
  -5   8  22      748.33      703.63    105.56 o 
  -4   8  22       18.94       28.40     80.34 o 
  -3   8  22       98.04      107.17     86.18 o 
  -2   8  22      331.45      371.21    105.38 o 
  -1   8  22       74.18      137.50    101.33 o 
   0   8  22      554.26      800.36    306.34 o 
  -6   9  22       81.72      113.74    101.67 o 
  -5   9  22       11.62      -24.11    106.09 o 
  -4   9  22      518.91      594.05    110.11 o 
  -3   9  22       26.12      -29.68     92.41 o 
  -1   1  23     1247.29     1228.16    116.07 o 
   0   1  23       51.56      168.18     60.60 o 
   1   1  23      280.50      416.76     68.55 o 
  -3   2  23      348.78      395.42     76.55 o 
  -2   2  23      356.31      330.17     73.53 o 
  -1   2  23      298.13      349.88     79.01 o 
   0   2  23      576.14      616.96     77.39 o 
   1   2  23      733.80      734.20    111.79 o 
   2   2  23      525.80      442.98     79.18 o 
  -5   3  23       61.94       87.82     62.95 o 
  -4   3  23      177.09      121.03     62.07 o 
  -3   3  23      753.15      564.74    102.91 o 
  -2   3  23      337.93      222.11     88.96 o 
  -1   3  23      737.94      691.44     78.48 o 
   0   3  23       41.56       59.11     54.44 o 
   1   3  23      110.45      122.24     77.12 o 
   2   3  23      645.32      637.16    125.81 o 
   3   3  23      225.94      321.19     84.62 o 
  -7   4  23      546.88      582.40    116.87 o 
  -6   4  23      161.51      122.47     73.78 o 
  -5   4  23      514.99      544.13    108.47 o 
  -4   4  23       81.83      128.72     65.35 o 
  -3   4  23      170.86      134.52     61.54 o 
  -2   4  23      560.38      646.36     94.02 o 
  -1   4  23      119.33      133.32     56.54 o 
   0   4  23      589.54      436.92    139.65 o 
   1   4  23       32.17       85.41     83.60 o 
   2   4  23      458.42      430.85    128.59 o 
   3   4  23      195.07      273.80    102.61 o 
   4   4  23       60.04       31.97     66.10 o 
  -8   5  23       64.92       43.44     73.78 o 
  -7   5  23      206.93      252.96    105.44 o 
  -6   5  23      130.25      136.28    142.03 o 
  -5   5  23       11.58       25.15     72.88 o 
  -4   5  23      529.74      561.19     95.10 o 
  -3   5  23       62.18      114.32     59.65 o 
  -2   5  23      634.23      687.74    103.29 o 
  -1   5  23       32.48      101.17     88.67 o 
   0   5  23        3.38       79.12     88.94 o 
   1   5  23      640.82      638.29    117.30 o 
   2   5  23      139.39      229.17    115.08 o 
   3   5  23      347.24      353.42    100.43 o 
  -8   6  23      210.71      209.49     71.61 o 
  -7   6  23      195.29      294.99     88.47 o 
  -6   6  23      549.86      858.35    140.67 o 
  -5   6  23      132.62      105.13     72.08 o 
  -4   6  23      152.44      138.72     70.23 o 
  -3   6  23      244.73      258.37     74.19 o 
  -2   6  23      451.65      523.86    161.84 o 
  -1   6  23      638.19      832.10    140.88 o 
   0   6  23      209.20      227.15    105.71 o 
   1   6  23      179.31      311.19    102.22 o 
   2   6  23       43.28       16.02    100.43 o 
  -7   7  23       78.99       66.12    104.42 o 
  -6   7  23      197.17      159.56     75.88 o 
  -5   7  23      205.74      192.87     72.68 o 
  -4   7  23      542.09      692.55     94.14 o 
  -3   7  23      207.63      282.75    114.08 o 
  -2   7  23      137.97      109.17     87.25 o 
  -1   7  23      170.09      125.81    148.32 o 
   0   7  23      152.33      222.63     99.20 o 
  -6   8  23      213.30      361.54    160.25 o 
  -5   8  23       61.26       60.44     88.40 o 
  -4   8  23       61.43       63.91     91.47 o 
  -3   8  23      338.27      308.02    109.74 o 
  -2   8  23       40.54      149.08    104.83 o 
   0   0  24     1549.14     1325.87    213.77 o 
  -1   1  24       72.14       53.30     57.11 o 
   0   1  24      118.95      149.50     64.50 o 
   1   1  24      848.25      897.05    110.36 o 
  -3   2  24      188.61      174.21     76.29 o 
  -2   2  24      636.62      521.20     96.77 o 
  -1   2  24      871.75     1087.48    116.27 o 
   0   2  24      601.18      583.27     97.35 o 
   1   2  24      199.44      250.73     72.38 o 
   2   2  24      437.35      541.05     87.56 o 
  -5   3  24      257.10      324.30     97.67 o 
  -4   3  24      990.99     1085.16    118.24 o 
  -3   3  24      303.81      141.72     82.19 o 
  -2   3  24      175.84      190.23    113.56 o 
  -1   3  24      204.42      225.00     99.48 o 
   0   3  24      162.08      205.53     70.44 o 
   1   3  24      830.69      701.19    112.82 o 
   2   3  24      227.92      167.84     76.91 o 
   3   3  24      387.06      466.38    110.48 o 
  -7   4  24       58.57       -3.59     90.36 o 
  -6   4  24      483.94      437.59    109.80 o 
  -5   4  24       91.01       72.39    107.28 o 
  -4   4  24        7.31       -9.02     84.56 o 
  -3   4  24      989.15      975.66    134.32 o 
  -2   4  24      440.15      472.81     88.59 o 
  -1   4  24      829.04      895.83    108.24 o 
   0   4  24        0.35       -0.08     79.47 o 
   1   4  24      131.70      220.75     85.90 o 
   2   4  24      412.12      332.35     89.07 o 
   3   4  24       85.82       63.50     82.02 o 
  -7   5  24      326.50      362.40     92.83 o 
  -6   5  24      113.03       76.57     82.81 o 
  -5   5  24     1174.65     1506.14    140.17 o 
  -4   5  24       96.10      104.15     70.89 o 
  -3   5  24      253.78      288.03     83.93 o 
  -2   5  24      252.31      235.53     73.86 o 
  -1   5  24      124.44      238.59    108.18 o 
   0   5  24     1085.85     1100.05    146.30 o 
   1   5  24       71.10      105.96     96.35 o 
   2   5  24      307.15      396.25    115.94 o 
  -7   6  24      169.82      157.47    110.15 o 
  -6   6  24      109.87      140.27     73.24 o 
  -5   6  24      122.08       94.23     76.33 o 
  -4   6  24      457.36      473.28     81.60 o 
  -3   6  24      398.17      461.32     94.83 o 
  -2   6  24      418.08      566.46    127.81 o 
  -1   6  24       74.80       90.77    107.06 o 
   0   6  24       95.93       -7.72     90.51 o 
   1   6  24      238.24      102.13    101.00 o 
  -6   7  24      164.46      257.07    119.16 o 
  -5   7  24      327.77      440.03    103.91 o 
  -4   7  24       55.64      102.15     68.75 o 
  -3   7  24       87.10       73.66     90.16 o 
  -2   7  24      312.39      254.86     97.28 o 
  -1   7  24      251.24      252.24    121.95 o 
  -1   1  25      197.98      217.35     80.98 o 
   0   1  25      584.24      617.98     93.03 o 
   1   1  25      105.41      104.32     65.44 o 
  -3   2  25      419.86      379.04    108.18 o 
  -2   2  25      550.36      509.57    115.31 o 
  -1   2  25       94.07       64.78     71.98 o 
   0   2  25       53.21      135.75     66.71 o 
   1   2  25      422.93      569.70    118.15 o 
   2   2  25      338.22      400.81    110.67 o 
  -5   3  25      410.75      606.12    130.16 o 
  -4   3  25       71.39       81.25     75.26 o 
  -3   3  25       39.86      153.31     85.45 o 
  -2   3  25      434.83      433.58    141.88 o 
  -1   3  25      442.92      386.02    103.43 o 
   0   3  25      787.09      800.47    124.42 o 
   1   3  25       70.55      -51.06    128.04 o 
   2   3  25      112.19      125.81    139.49 o 
   3   3  25      131.75      137.58    112.13 o 
  -6   4  25      156.64      215.05    113.23 o 
  -5   4  25       44.97       -4.83     85.69 o 
  -4   4  25      739.46     1013.19    144.10 o 
  -3   4  25       76.94       59.96    103.86 o 
  -2   4  25      364.49      480.50    182.28 o 
  -1   4  25       61.91      120.80     78.41 o 
   0   4  25       54.50       95.24     87.01 o 
   1   4  25      736.73      833.01    132.58 o 
   2   4  25      111.59      137.11     83.23 o 
  -6   5  25      439.33      354.81    108.76 o 
  -5   5  25        2.18      101.11     98.47 o 
  -4   5  25       46.83       -0.35     60.62 o 
  -3   5  25      415.98      532.25    129.63 o 
  -2   5  25      116.39      199.90     87.49 o 
  -1   5  25      767.74      808.27    143.28 o 
   0   5  25        6.29      -33.65     89.80 o 
   1   5  25      173.41      121.25     97.92 o 
  -6   6  25      183.08      236.61    111.26 o 
  -5   6  25      427.31      387.91     99.50 o 
  -4   6  25      153.34      101.18     85.46 o 
  -3   6  25      131.25      228.95     91.47 o 
  -2   6  25      114.14      130.21    108.53 o 
  -1   6  25      186.31       81.28    105.61 o 
   0   6  25      266.09      228.61    114.02 o 
  -1   1  26     1199.97     1189.64    125.20 o 
   0   1  26      102.34      104.87     65.37 o 
   1   1  26      265.87      266.04     81.96 o 
  -3   2  26      153.44      334.86    104.85 o 
  -2   2  26       40.35       63.68     73.09 o 
  -1   2  26      267.81      279.59     83.12 o 
   0   2  26      535.98      546.22     96.73 o 
   1   2  26      350.95      436.16    113.77 o 
   2   2  26      300.58      348.62    114.36 o 
  -5   3  26       83.52      170.43     95.64 o 
  -4   3  26       77.10       76.05     78.96 o 
  -3   3  26      544.26      614.56    122.44 o 
  -2   3  26      170.48      398.63    116.59 o 
  -1   3  26      362.69      404.21     93.30 o 
   1   3  26       86.97       18.61    132.33 o 
   2   3  26      437.12      380.60    110.63 o 
  -5   4  26      605.47      590.01    134.49 o 
  -4   4  26       14.08      153.49    157.94 o 
  -3   4  26       85.95      174.00    156.83 o 
  -2   4  26      292.37      373.62    179.89 o 
   0   4  26      768.03      944.14    192.77 o 
   1   4  26       35.12      -18.61    128.52 o 
  -5   5  26       76.25      137.11     87.19 o 
  -4   5  26      620.85      676.77    184.02 o 
  -3   5  26       88.64      215.52    166.85 o 
  -2   5  26      456.03      608.99    122.69 o 
  -1   5  26       35.21       51.56    104.82 o 
   0   5  26       17.98       61.37     97.40 o 
   0   0  27     1223.92     1135.80    226.01 o 
  -1   1  27       44.49        9.56     73.96 o 
   0   1  27       69.88      112.90     87.52 o 
   1   1  27      416.90      435.97     98.15 o 
  -3   2  27      160.87      149.39     94.30 o 
  -2   2  27      253.87      228.73     98.94 o 
  -1   2  27      419.53      450.52     98.17 o 
   0   2  27      219.69      159.47     92.98 o 
   1   2  27       97.96      165.60    105.91 o 
   2   2  27       42.84      151.90    132.81 o 
  -4   3  27      484.21      496.09    167.32 o 
  -3   3  27      115.54      151.30    111.49 o 
  -2   3  27      170.84      148.27     87.57 o 
  -1   3  27       90.77       77.37     76.86 o 
   0   3  27       82.02      194.36    164.30 o 
   1   3  27      311.10      223.15    145.53 o 
  -3   4  27      482.66      599.00    201.84 o 
  -2   4  27       39.58        8.75    111.97 o 
  -1   1  28      130.34      178.89     77.84 o 
   0   1  28      677.41      716.46    115.02 o 
   1   1  28      165.72      103.21     77.55 o 
  -1   2  28      175.76      224.26     88.57 o 
                                                 
